# Supplementary material for: Bioinformatic Assessment and Expression Profiles of the AP2/ERF Superfamily in the Melastoma dodecandrum Genome
Source: Int J Mol Sci. 2023 Nov 15;24(22):16362. doi: 10.3390/ijms242216362 (PMC10671166; doi:10.3390/ijms242216362)
Supplement: Supplementary file 1 [file ijms-24-16362-s001.zip]

Archive with 11 entries (11 files):
- Supplementary Fugure S1 gene structure.jpg
- Supplementary Table S1 Hmmer Search Results of the AR2ERF Genes of Melastoma dodecandrum.xlsx
- Supplementary Table S10.xlsx
- Supplementary Table S2 kaks.xlsx
- Supplementary Table S3 The FPKM values of AP2ERF genes.xlsx
- Supplementary Table S4.xlsx
- Supplementary Table S5 primer.xlsx
- Supplementary Table S6 numberwithAT.xlsx
- Supplementary Table S7-DRERFmiRNA.xlsx
- Supplementary Table S8.xlsx
- Supplementary Table S9.xlsx
