# Supplementary material for: Bioinformatic Assessment and Expression Profiles of the AP2/ERF Superfamily in the Melastoma dodecandrum Genome
Source: Int J Mol Sci. 2023 Nov 15;24(22):16362. doi: 10.3390/ijms242216362 (PMC10671166; doi:10.3390/ijms242216362)
Supplement: Supplementary file 1 [file ijms-24-16362-s001.zip › Supplementary Table S1 Hmmer Search Results of the AR2ERF Genes of Melastoma dodecandrum.xlsx]

## Sheet: Sheet1
Table 1 Hmmer Search Results of the AR2ERF Genes of Melastoma dodecandrum
GeneID	Gene name	bits	E-value	hit	bias
DR000720	MedAP2-1	43.8	4.5e-11	2	1.7
DR008812	MedAP2-10	48.8	1.2e-12	1	3.2
DR018612	MedAP2-11	43.1	7.5e-11	2	0.5
DR021296	MedAP2-12	33.8	6.1e-08	1	2.9
DR004315	MedAP2-13	49	1.1e-12	1	3.2
DR010061	MedAP2-14	26.9	8.4e-06	1	1.3
DR010237	MedAP2-15	39.3	1.2e-09	1	0.3
DR021760	MedAP2-16	34.4	3.8e-08	1	4.3
DR024261	MedAP2-17	35.1	2.4e-08	1	5.3
DR031322	MedAP2-18	39.5	9.9e-10	2	0.6
DR024556	MedAP2-19	43.6	5.5e-11	2	2.4
DR000735	MedAP2-2	34.9	2.8e-08	2	0.2
DR009845	MedAP2-20	38.4	2.2e-09	2	3.4
DR029133	MedAP2-21	38.3	2.4e-09	1	3.4
DR004985	MedAP2-22	33.7	6.6e-08	1	5.5
DR005874	MedAP2-23	43.6	5.4e-11	2	2.4
DR022397	MedAP2-24	34.3	4.4e-08	2	0.3
DR002319	MedAP2-3	47.3	3.6e-12	1	4.5
DR016873	MedAP2-4	44.3	3.2e-11	2	1.2
DR017947	MedAP2-5	34.9	2.8e-08	1	5.3
DR017991	MedAP2-6	38.2	2.5e-09	2	0.4
DR018044	MedAP2-7	11.9	0.43	1	2.4
DR018345	MedAP2-8	39.3	1.2e-09	2	0.6
DR030948	MedAP2-9	34.9	2.8e-08	1	5.3
DR000195	MedDREB-1	52.1	1.2e-13	1	1.3
DR001838	MedDREB-10	49.5	7.4e-13	1	3.6
DR002253	MedDREB-11	45.7	1.2e-11	1	0.5
DR002272	MedDREB-12	55.9	7.8e-15	1	0.9
DR002342	MedDREB-13	49.9	5.8e-13	1	0.6
DR002870	MedDREB-14	42.1	1.5e-10	1	0.1
DR003310	MedDREB-15	49.4	8.4e-13	1	0.6
DR008091	MedDREB-16	45.2	1.6e-11	1	0.1
DR008092	MedDREB-17	51	2.6e-13	1	0.5
DR034681	MedDREB-18	49.6	7e-13	1	3.6
DR035356	MedDREB-19	49.5	7.4e-13	1	3.6
DR000311	MedDREB-2	45.7	1.2e-11	1	2.2
DR006383	MedDREB-20	52.8	7.2e-14	1	0.2
DR006438	MedDREB-21	34	5.1e-08	1	0.8
DR006909	MedDREB-22	51.2	2.3e-13	1	0.3
DR012570	MedDREB-23	45.5	1.3e-11	1	2.8
DR012705	MedDREB-24	51.5	1.8e-13	1	0.3
DR018001	MedDREB-25	56.2	5.9e-15	1	2
DR018122	MedDREB-26	50.4	3.9e-13	1	0.6
DR018347	MedDREB-27	43.6	5.1e-11	1	0.8
DR020377	MedDREB-28	48.1	2.1e-12	1	4.1
DR028568	MedDREB-29	53.7	3.7e-14	1	0.3
DR000760	MedDREB-3	53.7	3.8e-14	1	0.2
DR028713	MedDREB-30	52.2	1e-13	1	1.4
DR008759	MedDREB-31	44.2	3.4e-11	1	0.2
DR014771	MedDREB-32	44.2	3.5e-11	1	1
DR015016	MedDREB-33	41	3.5e-10	1	0.1
DR017118	MedDREB-34	46.6	5.9e-12	1	2.5
DR017637	MedDREB-35	39.8	8e-10	1	0
DR017638	MedDREB-36	48.2	1.9e-12	1	0.2
DR025591	MedDREB-37	48.3	1.8e-12	1	1.6
DR029827	MedDREB-38	52.6	8.2e-14	1	4.7
DR015955	MedDREB-39	49.7	6.6e-13	1	3.7
DR000922	MedDREB-4	44.1	3.7e-11	1	0.7
DR016033	MedDREB-40	52.6	7.9e-14	1	0.4
DR026131	MedDREB-41	55.2	1.3e-14	1	1.5
DR004252	MedDREB-42	44.8	2.2e-11	1	0.8
DR004260	MedDREB-43	55.9	7.4e-15	1	0.9
DR004890	MedDREB-44	45.9	9.9e-12	1	0.1
DR023055	MedDREB-45	50.3	4.2e-13	1	1.9
DR025001	MedDREB-46	51.8	1.4e-13	1	1.8
DR010228	MedDREB-47	56.3	5.9e-15	1	2
DR021968	MedDREB-48	54.9	1.5e-14	1	0.3
DR031321	MedDREB-49	44.5	2.7e-11	1	0.7
DR001166	MedDREB-5	36.1	1.1e-08	1	1
DR010421	MedDREB-50	55.4	1.1e-14	1	1.6
DR010553	MedDREB-51	37.5	4.1e-09	1	0
DR010731	MedDREB-52	46.5	6.7e-12	1	2
DR011072	MedDREB-53	44.9	2.1e-11	1	0.9
DR014537	MedDREB-54	37.3	4.9e-09	1	0.5
DR014658	MedDREB-55	54.5	2.1e-14	1	1.4
DR023871	MedDREB-56	55.7	9e-15	1	1.3
DR023946	MedDREB-57	48.1	2e-12	1	2.1
DR026657	MedDREB-58	47.5	3.2e-12	1	2.2
DR034821	MedDREB-59	48.1	2e-12	1	2.1
DR001227	MedDREB-6	50.5	3.7e-13	1	0.2
DR013064	MedDREB-60	35.3	2.1e-08	1	0
DR013236	MedDREB-61	50.3	4.3e-13	1	2.3
DR013440	MedDREB-62	46.4	7.2e-12	1	1.6
DR032715	MedDREB-63	51.6	1.7e-13	1	5.5
DR009426	MedDREB-64	41.3	2.8e-10	1	0.1
DR009688	MedDREB-65	48.7	1.3e-12	1	0.3
DR009693	MedDREB-66	22.4	0.00021	1	2.5
DR009846	MedDREB-67	43.2	7.2e-11	1	0.8
DR016108	MedDREB-68	57.2	3.1e-15	1	0.3
DR029134	MedDREB-69	43.2	7.2e-11	1	0.8
DR001479	MedDREB-7	52.4	9.3e-14	1	0.4
DR005565	MedDREB-70	47.4	3.5e-12	1	2
DR005722	MedDREB-71	51.2	2.2e-13	1	1.6
DR005727	MedDREB-72	41.8	1.9e-10	1	0.2
DR005972	MedDREB-73	54.9	1.6e-14	1	1.6
DR022436	MedDREB-74	54.3	2.4e-14	1	1.9
DR022448	MedDREB-75	41.4	2.5e-10	1	0.1
DR022604	MedDREB-76	41.5	2.4e-10	1	3.1
DR014408	MedDREB-77	47.5	3.2e-12	1	2.2
DR032937	MedDREB-78	39.7	8.5e-10	1	0.7
DR034873	MedDREB-79	51.2	2.3e-13	1	0.3
DR001561	MedDREB-8	45.5	1.3e-11	1	2.8
DR001692	MedDREB-9	52.5	8.8e-14	1	0.1
DR000143	MedERF-1	50	5.3e-13	1	1
DR003244	MedERF-10	57	3.5e-15	1	4
DR016205	MedERF-100	57.2	3e-15	1	0.9
DR016226	MedERF-101	14.3	0.075	1	0
DR016391	MedERF-102	43.7	5e-11	1	2.4
DR029155	MedERF-103	51.5	1.8e-13	1	0.1
DR005217	MedERF-104	53.5	4.4e-14	1	3
DR022209	MedERF-105	52	1.3e-13	2	3
DR022477	MedERF-106	44.9	2e-11	1	1.6
DR022691	MedERF-107	57.2	3e-15	1	5.3
DR030916	MedERF-108	48.9	1.2e-12	1	0.6
DR034296	MedERF-109	50	5.4e-13	1	1.4
DR007824	MedERF-11	59.1	7.8e-16	1	0.4
DR007923	MedERF-12	56.9	3.7e-15	1	4
DR007976	MedERF-13	56.7	4.2e-15	1	0.5
DR016916	MedERF-14	51.4	1.9e-13	1	0.1
DR030510	MedERF-15	49.4	7.9e-13	1	3.4
DR032109	MedERF-16	59.3	6.4e-16	1	2.3
DR034248	MedERF-17	49.7	6.5e-13	1	0.8
DR006325	MedERF-18	45.3	1.6e-11	1	0.3
DR006540	MedERF-19	50.3	4.2e-13	1	1.3
DR000392	MedERF-2	51.7	1.5e-13	1	1
DR012349	MedERF-20	28.8	2.3e-06	1	0.2
DR012476	MedERF-21	46.4	6.9e-12	1	1.5
DR018185	MedERF-22	47.2	4e-12	1	3.1
DR018510	MedERF-23	44	4e-11	1	2.3
DR020157	MedERF-24	52.1	1.2e-13	1	3.5
DR020178	MedERF-25	52.3	1e-13	1	0.1
DR028526	MedERF-26	47.9	2.4e-12	1	1
DR028601	MedERF-27	54.4	2.3e-14	1	2.6
DR008733	MedERF-28	53.2	5.1e-14	1	4.1
DR014879	MedERF-29	54.4	2.2e-14	1	1.4
DR000555	MedERF-3	52.4	9.1e-14	1	2.3
DR015041	MedERF-30	52.6	8.4e-14	1	1.2
DR015288	MedERF-31	52.6	8.2e-14	1	3.8
DR017042	MedERF-32	50.8	2.9e-13	2	3.3
DR017173	MedERF-33	55	1.5e-14	1	1.1
DR017174	MedERF-34	60.5	2.8e-16	1	5.8
DR017404	MedERF-35	54	3.1e-14	1	1.1
DR020460	MedERF-36	33.2	9.6e-08	1	0.8
DR020724	MedERF-37	54.2	2.5e-14	1	1.3
DR027971	MedERF-38	49.8	6.3e-13	1	1.2
DR029702	MedERF-39	42.4	1.2e-10	1	3
DR001289	MedERF-4	45.3	1.6e-11	1	0.3
DR029821	MedERF-40	55	1.4e-14	1	2.9
DR030007	MedERF-41	50.6	3.5e-13	1	3.4
DR030282	MedERF-42	47.7	2.7e-12	1	3.5
DR030283	MedERF-43	56.4	5.1e-15	1	1.3
DR030298	MedERF-44	44.4	3.1e-11	1	0.5
DR014059	MedERF-45	57.6	2.3e-15	1	3.5
DR019575	MedERF-46	52.1	1.1e-13	1	2.2
DR028898	MedERF-47	53	6.3e-14	1	6.1
DR015602	MedERF-48	56.6	4.5e-15	1	4.1
DR015650	MedERF-49	45.5	1.3e-11	1	1.5
DR001769	MedERF-5	45.4	1.5e-11	1	0.3
DR015707	MedERF-50	57.9	1.9e-15	1	1
DR015708	MedERF-51	59	7.9e-16	1	3.8
DR015709	MedERF-52	53.3	4.9e-14	1	3.4
DR015873	MedERF-53	55.2	1.2e-14	1	1
DR020949	MedERF-54	51.9	1.3e-13	1	3.2
DR026184	MedERF-55	51.2	2.3e-13	1	0.9
DR026504	MedERF-56	55.1	1.4e-14	1	2.2
DR003793	MedERF-57	50.5	3.8e-13	1	0.5
DR003940	MedERF-58	49.8	6.2e-13	1	2.3
DR004180	MedERF-59	55	1.4e-14	1	0.3
DR002213	MedERF-6	51.5	1.8e-13	1	4.4
DR004604	MedERF-60	52	1.2e-13	2	3.1
DR022894	MedERF-61	43.9	4.1e-11	1	0.9
DR024734	MedERF-62	58.3	1.3e-15	1	2.9
DR024970	MedERF-63	51.7	1.6e-13	1	2.4
DR025253	MedERF-64	54.8	1.7e-14	1	3.5
DR033720	MedERF-65	49.2	9.4e-13	1	0.7
DR018950	MedERF-66	51.6	1.6e-13	1	0.3
DR019253	MedERF-67	57	3.5e-15	1	2.6
DR019390	MedERF-68	46.8	5.4e-12	1	2.6
DR019424	MedERF-69	53.3	5e-14	1	5.4
DR002575	MedERF-7	50.7	3.2e-13	1	3.1
DR021393	MedERF-70	50	5.4e-13	1	1.4
DR021626	MedERF-71	51.6	1.6e-13	1	0.3
DR021940	MedERF-72	56.7	4.2e-15	1	2.5
DR021999	MedERF-73	49.1	1e-12	1	0.9
DR024410	MedERF-74	49.8	6e-13	1	3
DR035171	MedERF-75	51.6	1.6e-13	1	0.3
DR010396	MedERF-76	53.2	5.4e-14	1	1.6
DR010515	MedERF-77	46.7	5.6e-12	1	2.4
DR010604	MedERF-78	49.8	6.3e-13	1	1.2
DR010675	MedERF-79	43.6	5.4e-11	1	1.2
DR002954	MedERF-8	56.3	5.9e-15	1	3.5
DR010961	MedERF-80	49.8	6e-13	1	3
DR023685	MedERF-81	54.1	2.7e-14	1	5
DR027577	MedERF-82	52.9	6.7e-14	1	0.8
DR027578	MedERF-83	52.9	6.6e-14	1	0.9
DR013292	MedERF-84	55	1.4e-14	1	2.2
DR013502	MedERF-85	52.8	7e-14	1	1.1
DR013503	MedERF-86	59	8.2e-16	1	3.4
DR013504	MedERF-87	58.4	1.2e-15	1	4
DR013747	MedERF-88	53.5	4.1e-14	1	0.9
DR023242	MedERF-89	47.4	3.5e-12	1	0.3
DR003202	MedERF-9	42.9	8.9e-11	1	0.8
DR023347	MedERF-90	59.7	4.9e-16	1	0.8
DR023416	MedERF-91	49.7	6.6e-13	1	2.9
DR032191	MedERF-92	52.8	7.1e-14	1	2
DR032630	MedERF-93	55.4	1.1e-14	1	1.1
DR032709	MedERF-94	55.1	1.4e-14	1	2.9
DR009631	MedERF-95	53.9	3.1e-14	1	5.4
DR009739	MedERF-96	46.3	7.6e-12	1	3
DR009868	MedERF-97	51.4	1.9e-13	1	0.1
DR007055	MedERF-98	56.6	4.6e-15	1	4.5
DR016133	MedERF-99	48.7	1.3e-12	1	0.8
DR020189	MedRAV-1	23.9	7.6e-05	1	0.1
DR008491	MedRAV-2	31.9	2.4e-07	1	0.8
DR024402	MedRAV-3	33.1	1e-07	1	0.4
DR032507	MedRAV-4	33	1.1e-07	1	0.3
DR014752	Medsoloist-1	17.4	0.0079	1	0.1
DR011094	Medsoloist-2	17.9	0.0058	1	0.1
