# Supplementary material for: Bioinformatic Assessment and Expression Profiles of the AP2/ERF Superfamily in the Melastoma dodecandrum Genome
Source: Int J Mol Sci. 2023 Nov 15;24(22):16362. doi: 10.3390/ijms242216362 (PMC10671166; doi:10.3390/ijms242216362)
Supplement: Supplementary file 1 [file ijms-24-16362-s001.zip › Supplementary Table S10.xlsx]

## Sheet: Supplementary Table 3
Suppementary Table S10 list of representative cis-elements sequence
Categories	Element	Sequence
ABRE	ABRE	ACGTG
	ABRE	TACGGTC
	ABRE	CACGTG
	ABRE	GACACGTGGC
	ABRE	CGCACGTGTC
	ABRE	GCAACGTGTC
	ABRE	AACCCGG
	ABRE	TACGTGTC
	ABRE	CGTACGTGCA
	ABRE	GCCGCGTGGC
	ABRE	GACACGTACGT
	ABRE3a	TACGTG
	ABRE2	CCACGTGG
	ABRE4	CACGTA
	AT~ABRE	TACGTGTC
GARE	GARE-motif	TCTGTTG
TATC-box	TATC-box	TATCCCA
P-box	P-box	CCTTTTG
CGTCA-motif	CGTCA-motif	CGTCA
TGACG-motif	TGACG-motif	TGACG
TCA	TCA	TCATCTTCAT
	TCA-element	CCATCTTTTT
	TCA-element	TCAGAAGAGG
ERE	ERE	ATTTTAAA
	ERE	ATTTCATA
TGA	TGA-element	AACGAC
	TGA-box	TGACGTAA
AuxRR	AuxRR-core	GGTCCAT
MYB	MYB	CAACCA
	MYB	TAACCA
	Myb	CAACTG
	MYB	CAACAG
	Myb	TAACTG
	MYB-like sequence	TAACCA
	CCAAT-box	CAACGG
	Myb-binding site	CAACAG
	MYB recognition site	CCGTTG
MYC	MYC	CATTTG
	MYC	CATGTG
	Myc	TCTCTTA
	MYC	CAATTG
AP-1	AP-1	TGAGTTAG
MBS	MBS	CAACTG
	MBSI	aaaAaaC(G/C)GTTA
	MBSI	TTTTTACGGTTA
W box	W box	TTGACC
ARE	ARE	AAACCA
TC-rich repeats	TC-rich repeats	GTTTTCTTAC
	TC-rich repeats	ATTCTCTAAC
LTR	LTR	CCGAAA
WUN-motif	WUN-motif	TTATTACAT
	WUN-motif	CAATTACAT
	WUN-motif	AAATTTCTT
	WUN-motif	CCATTTCAA
	WUN-motif	AAATTACTA
	WUN-motif	AAATTTCCT
	WUN-motif	AAATTACT
	WUN-motif	TAATTACTC
STRE	STRE	AGGGG
DRE	DRE core	GCCGAC
	DRE1	ACCGAGA
	DRE	TACCGACAT
GC-motif	GC-motif	CCCCCG
	GC-motif	CGGCGCCCT
