# Supplementary material for: Bioinformatic Assessment and Expression Profiles of the AP2/ERF Superfamily in the Melastoma dodecandrum Genome
Source: Int J Mol Sci. 2023 Nov 15;24(22):16362. doi: 10.3390/ijms242216362 (PMC10671166; doi:10.3390/ijms242216362)
Supplement: Supplementary file 1 [file ijms-24-16362-s001.zip › Supplementary Table S2 kaks.xlsx]

## Sheet: Table S2
Table 2. Ka/Ks values between duplicate AP2ERF gene pairs in M. dodecandrum.
Gene 1	Gene 2	Ka	Ks	Ka/Ks	Selective pressure
MedERF-52	MedERF-51	0.145368	0.715166	0.203265	Purifying selection
MedERF-82	MedERF-83	0.161809	0.469331	0.344766	Purifying selection
MedERF-42	MedERF-43	0.574125	1.52598	0.376233	Purifying selection
MedRAV-2	MedRAV-3	0.164191	0.74238	0.221168	Purifying selection
MedRAV-2	MedRAV-4	0.114583	0.447102	0.25628	Purifying selection
MedRAV-3	MedRAV-4	0.258912	0.85202	0.303881	Purifying selection
Medsoloist-1	Medsoloist-2	0.11318	0.393263	0.287798	Purifying selection
MedAP2-3	MedAP2-10	0.156783	1.03493	0.151492	Purifying selection
MedAP2-3	MedAP2-13	0.0686515	0.36314	0.18905	Purifying selection
MedAP2-3	MedAP2-24	0.207965	1.24903	0.166502	Purifying selection
MedAP2-4	MedAP2-11	0.0721317	0.288038	0.250424	Purifying selection
MedAP2-5	MedAP2-15	0.394995	2.97772	0.13265	Purifying selection
MedAP2-6	MedAP2-15	0.0452271	0.235361	0.192161	Purifying selection
MedAP2-8	MedAP2-18	0.0813056	0.239747	0.339131	Purifying selection
MedAP2-8	MedAP2-20	0.21637	0.767938	0.281755	Purifying selection
MedAP2-8	MedAP2-21	0.206368	0.873307	0.236306	Purifying selection
MedAP2-9	MedAP2-17	0.0480965	0.359499	0.133788	Purifying selection
MedAP2-10	MedAP2-13	0.158938	1.02169	0.155564	Purifying selection
MedAP2-10	MedAP2-24	0.114614	0.440239	0.260346	Purifying selection
MedAP2-13	MedAP2-24	0.228194	1.24203	0.183727	Purifying selection
MedAP2-18	MedAP2-20	0.11407	0.801118	0.142388	Purifying selection
MedAP2-18	MedAP2-21	0.134948	0.852334	0.158328	Purifying selection
MedAP2-19	MedAP2-23	0.0430855	0.277442	0.155295	Purifying selection
MedAP2-20	MedAP2-21	0.0967755	0.273909	0.353312	Purifying selection
MedDREB-2	MedDREB-37	0.191317	1.04637	0.182839	Purifying selection
MedDREB-2	MedDREB-45	0.0932828	0.320918	0.290675	Purifying selection
MedDREB-2	MedDREB-52	0.199606	1.0669	0.18709	Purifying selection
MedDREB-3	MedDREB-24	0.242169	0.891412	0.27167	Purifying selection
MedDREB-5	MedDREB-8	0.384786	1.53731	0.250298	Purifying selection
MedDREB-5	MedDREB-21	0.121738	0.266276	0.457186	Purifying selection
MedDREB-5	MedDREB-23	0.437088	1.69899	0.257263	Purifying selection
MedDREB-6	MedDREB-20	0.0496905	0.340322	0.14601	Purifying selection
MedDREB-8	MedDREB-23	0.0893248	0.252737	0.353429	Purifying selection
MedDREB-8	MedDREB-21	0.455159	1.2343	0.368759	Purifying selection
MedDREB-9	MedDREB-24	0.102006	0.523256	0.194944	Purifying selection
MedDREB-9	MedDREB-22	0.253268	0.907945	0.278947	Purifying selection
MedDREB-10	MedDREB-18	0.0632794	0.0798403	0.792574	Purifying selection
MedDREB-11	MedDREB-31	0.305009	1.16539	0.261722	Purifying selection
MedDREB-11	MedDREB-42	0.0773016	0.389777	0.198322	Purifying selection
MedDREB-11	MedDREB-75	0.329064	0.946115	0.347805	Purifying selection
MedDREB-12	MedDREB-43	0.0573653	0.245232	0.233922	Purifying selection
MedDREB-12	MedDREB-55	0.484935	1.77048	0.2739	Purifying selection
MedDREB-12	MedDREB-74	0.195404	0.749282	0.260788	Purifying selection
MedDREB-14	MedDREB-33	0.144506	0.853231	0.169363	Purifying selection
MedDREB-14	MedDREB-44	0.0208467	0.272911	0.0763867	Purifying selection
MedDREB-16	MedDREB-35	0.275849	0.809577	0.340732	Purifying selection
MedDREB-16	MedDREB-60	0.241383	0.710434	0.339768	Purifying selection
MedDREB-17	MedDREB-36	0.216963	0.848645	0.255658	Purifying selection
MedDREB-17	MedDREB-40	0.0860102	0.22468	0.382813	Purifying selection
MedDREB-24	MedDREB-22	0.212494	0.956814	0.222084	Purifying selection
MedDREB-25	MedDREB-47	0.108704	0.267054	0.407048	Purifying selection
MedDREB-26	MedDREB-65	0.299388	1.01182	0.295892	Purifying selection
MedDREB-27	MedDREB-49	0.0354552	0.286803	0.123622	Purifying selection
MedDREB-27	MedDREB-67	0.217301	1.33362	0.162941	Purifying selection
MedDREB-27	MedDREB-69	0.159414	1.2569	0.126831	Purifying selection
MedDREB-29	MedDREB-48	0.0598695	0.341192	0.175472	Purifying selection
MedDREB-29	MedDREB-64	0.1721	1.04255	0.165076	Purifying selection
MedDREB-29	MedDREB-68	0.143638	0.92346	0.155543	Purifying selection
MedDREB-31	MedDREB-42	0.291641	1.09714	0.265819	Purifying selection
MedDREB-31	MedDREB-75	0.131321	0.429191	0.305974	Purifying selection
MedDREB-32	MedDREB-53	0.14515	0.336909	0.430827	Purifying selection
MedDREB-33	MedDREB-44	0.14775	1.16231	0.127117	Purifying selection
MedDREB-34	MedDREB-62	0.0860052	0.227733	0.377658	Purifying selection
MedDREB-35	MedDREB-60	0.0701795	0.342817	0.204714	Purifying selection
MedDREB-36	MedDREB-40	0.223107	0.740048	0.301477	Purifying selection
MedDREB-37	MedDREB-45	0.194245	1.12585	0.172532	Purifying selection
MedDREB-37	MedDREB-52	0.0682774	0.280135	0.24373	Purifying selection
MedDREB-38	MedDREB-63	0.100559	0.497052	0.20231	Purifying selection
MedDREB-39	MedDREB-61	0.231812	0.648138	0.357659	Purifying selection
MedDREB-41	MedDREB-46	0.259168	1.2949	0.200145	Purifying selection
MedDREB-42	MedDREB-75	0.29081	0.969954	0.299818	Purifying selection
MedDREB-43	MedDREB-55	0.473901	2.09984	0.225685	Purifying selection
MedDREB-43	MedDREB-74	0.205259	0.762723	0.269113	Purifying selection
MedDREB-45	MedDREB-52	0.213355	1.09672	0.19454	Purifying selection
MedDREB-48	MedDREB-51	0.50969	1.76028	0.289551	Purifying selection
MedDREB-48	MedDREB-64	0.185118	1.0442	0.177282	Purifying selection
MedDREB-48	MedDREB-68	0.17681	0.975928	0.181171	Purifying selection
MedDREB-49	MedDREB-67	0.214124	1.15825	0.184868	Purifying selection
MedDREB-49	MedDREB-69	0.139986	1.28532	0.108911	Purifying selection
MedDREB-50	MedDREB-71	0.0790204	0.421012	0.187692	Purifying selection
MedDREB-54	MedDREB-72	0.20371	1.22119	0.166812	Purifying selection
MedDREB-55	MedDREB-73	0.0604634	0.286933	0.210723	Purifying selection
MedDREB-57	MedDREB-58	0.220608	0.841103	0.262284	Purifying selection
MedDREB-57	MedDREB-59	0	0	0	NA
MedDREB-57	MedDREB-70	0.0566729	0.294302	0.192567	Purifying selection
MedDREB-58	MedDREB-70	0.21756	0.977478	0.222573	Purifying selection
MedDREB-58	MedDREB-76	0.0925783	0.43924	0.210769	Purifying selection
MedDREB-59	MedDREB-58	0.220608	0.841103	0.262284	Purifying selection
MedDREB-59	MedDREB-70	0.0566729	0.294302	0.192567	Purifying selection
MedDREB-59	MedDREB-76	0.291866	0.900466	0.324128	Purifying selection
MedDREB-64	MedDREB-68	0.0796379	0.325011	0.245032	Purifying selection
MedDREB-67	MedDREB-69	0.102012	0.374309	0.272535	Purifying selection
MedDREB-76	MedDREB-70	0.287969	1.16861	0.246421	Purifying selection
MedDREB-77	MedDREB-57	0.22547	0.906142	0.248824	Purifying selection
MedDREB-77	MedDREB-58	0.00783638	0.0719593	0.1089	Purifying selection
MedDREB-77	MedDREB-76	0.0958445	0.464279	0.206437	Purifying selection
MedDREB-77	MedDREB-70	0.217811	1.04028	0.209377	Purifying selection
MedDREB-78	MedDREB-54	0.0387667	0.0506357	0.7656	Purifying selection
MedDREB-78	MedDREB-72	0.255483	1.16028	0.220192	Purifying selection
MedDREB-79	MedDREB-22	0.00469424	0.00954287	0.49191	Purifying selection
MedERF-1	MedERF-29	0.243336	0.870798	0.27944	Purifying selection
MedERF-1	MedERF-61	0.104415	0.355708	0.293543	Purifying selection
MedERF-1	MedERF-80	0.195407	0.960538	0.203435	Purifying selection
MedERF-2	MedERF-26	0.406923	1.70184	0.239107	Purifying selection
MedERF-2	MedERF-38	0.180355	0.977516	0.184503	Purifying selection
MedERF-2	MedERF-78	0.222265	1.07011	0.207704	Purifying selection
MedERF-3	MedERF-12	0.480112	1.64639	0.291615	Purifying selection
MedERF-3	MedERF-63	0.175642	0.582097	0.301741	Purifying selection
MedERF-4	MedERF-5	0.118616	1.37368	0.0863489	Purifying selection
MedERF-4	MedERF-18	0.045044	0.343437	0.131156	Purifying selection
MedERF-5	MedERF-18	0.138353	0.934358	0.148072	Purifying selection
MedERF-6	MedERF-28	0.380358	1.45494	0.261425	Purifying selection
MedERF-6	MedERF-106	0.354874	1.17522	0.301964	Purifying selection
MedERF-7	MedERF-32	0.1906	0.565345	0.337139	Purifying selection
MedERF-7	MedERF-60	0.0581499	0.156498	0.37157	Purifying selection
MedERF-7	MedERF-105	0.146153	0.648506	0.225369	Purifying selection
MedERF-8	MedERF-64	0.101016	0.235687	0.428601	Purifying selection
MedERF-9	MedERF-49	0.134787	0.359489	0.37494	Purifying selection
MedERF-9	MedERF-68	0.382004	1.06296	0.359376	Purifying selection
MedERF-10	MedERF-24	0.241648	1.42877	0.16913	Purifying selection
MedERF-10	MedERF-48	0.0674811	0.324064	0.208234	Purifying selection
MedERF-10	MedERF-67	0.206345	1.10707	0.186389	Purifying selection
MedERF-11	MedERF-90	0.171448	0.942329	0.181941	Purifying selection
MedERF-12	MedERF-63	0.479581	1.96038	0.244637	Purifying selection
MedERF-14	MedERF-66	0.317044	1.34561	0.235613	Purifying selection
MedERF-15	MedERF-31	0.358949	1.69231	0.212106	Purifying selection
MedERF-16	MedERF-62	0.169842	0.536924	0.316325	Purifying selection
MedERF-17	MedERF-57	0.0776878	0.37182	0.20894	Purifying selection
MedERF-20	MedERF-70	0.132937	0.43276	0.307183	Purifying selection
MedERF-22	MedERF-96	0.177046	0.642066	0.275744	Purifying selection
MedERF-22	MedERF-102	0.174486	0.711504	0.245235	Purifying selection
MedERF-23	MedERF-74	0.0741256	0.397694	0.186389	Purifying selection
MedERF-24	MedERF-48	0.229726	1.08746	0.211249	Purifying selection
MedERF-24	MedERF-67	0.135457	0.441431	0.306859	Purifying selection
MedERF-26	MedERF-38	0.419795	1.42542	0.294506	Purifying selection
MedERF-26	MedERF-73	0.0811702	0.271108	0.299402	Purifying selection
MedERF-26	MedERF-78	0.37884	1.34143	0.282416	Purifying selection
MedERF-26	MedERF-99	0.232973	0.819658	0.284232	Purifying selection
MedERF-27	MedERF-63	0.64783	1.81573	0.356786	Purifying selection
MedERF-27	MedERF-72	0.100149	0.29165	0.343386	Purifying selection
MedERF-28	MedERF-106	0.153959	0.514904	0.299006	Purifying selection
MedERF-29	MedERF-61	0.278037	0.675819	0.411407	Purifying selection
MedERF-29	MedERF-80	0.0898962	0.300887	0.298771	Purifying selection
MedERF-30	MedERF-58	0.42835	1.18376	0.361855	Purifying selection
MedERF-30	MedERF-82	0.168881	0.53569	0.315259	Purifying selection
MedERF-32	MedERF-60	0.185673	0.672047	0.27628	Purifying selection
MedERF-32	MedERF-105	0.0674612	0.270088	0.249775	Purifying selection
MedERF-33	MedERF-50	0.341738	1.66766	0.204921	Purifying selection
MedERF-33	MedERF-85	0.0614869	0.248833	0.247101	Purifying selection
MedERF-34	MedERF-51	0.312479	1.39799	0.22352	Purifying selection
MedERF-34	MedERF-87	0.0657286	0.215999	0.304301	Purifying selection
MedERF-35	MedERF-53	0.205684	0.841511	0.244423	Purifying selection
MedERF-35	MedERF-88	0.0840537	0.41643	0.201844	Purifying selection
MedERF-38	MedERF-78	0.129093	0.436926	0.295458	Purifying selection
MedERF-40	MedERF-56	0.184277	1.00715	0.182969	Purifying selection
MedERF-40	MedERF-94	0.067593	0.346894	0.194852	Purifying selection
MedERF-41	MedERF-91	0.0584133	0.312619	0.186851	Purifying selection
MedERF-42	MedERF-77	0.152077	0.480654	0.316397	Purifying selection
MedERF-45	MedERF-64	0.310704	1.17773	0.263816	Purifying selection
MedERF-46	MedERF-54	0.131189	0.510478	0.256993	Purifying selection
MedERF-48	MedERF-67	0.223031	0.894827	0.249245	Purifying selection
MedERF-49	MedERF-68	0.391377	1.12155	0.348962	Purifying selection
MedERF-50	MedERF-85	0.26943	1.68103	0.160276	Purifying selection
MedERF-52	MedERF-86	0.240405	1.00615	0.238935	Purifying selection
MedERF-53	MedERF-88	0.287284	0.998919	0.287595	Purifying selection
MedERF-54	MedERF-86	0.32756	1.85338	0.176736	Purifying selection
MedERF-55	MedERF-65	0.278854	0.982664	0.283774	Purifying selection
MedERF-56	MedERF-94	0.157416	1.15124	0.136736	Purifying selection
MedERF-58	MedERF-82	0.420618	1.42584	0.294996	Purifying selection
MedERF-60	MedERF-105	0.194715	0.592853	0.328438	Purifying selection
MedERF-61	MedERF-80	0.304347	0.787735	0.386357	Purifying selection
MedERF-73	MedERF-99	0.254632	0.895633	0.284304	Purifying selection
MedERF-81	MedERF-104	0.13169	0.69491	0.189506	Purifying selection
MedERF-96	MedERF-102	0.0688453	0.267377	0.257484	Purifying selection
MedERF-97	MedERF-103	0.0468776	0.128492	0.364828	Purifying selection
MedERF-108	MedERF-55	0.140889	0.419635	0.335743	Purifying selection
MedERF-108	MedERF-65	0.285352	1.1969	0.238409	Purifying selection
MedERF-109	MedERF-20	0.144131	0.463309	0.311091	Purifying selection
MedERF-109	MedERF-70	0.00624787	0.0214556	0.2912	Purifying selection
