# Supplementary material for: Bioinformatic Assessment and Expression Profiles of the AP2/ERF Superfamily in the Melastoma dodecandrum Genome
Source: Int J Mol Sci. 2023 Nov 15;24(22):16362. doi: 10.3390/ijms242216362 (PMC10671166; doi:10.3390/ijms242216362)
Supplement: Supplementary file 1 [file ijms-24-16362-s001.zip › Supplementary Table S3 The FPKM values of AP2ERF genes.xlsx]

## Sheet: Table S1
Table S1. Physicochemical properties of AP2ERF gene family proteins in M. dodecandrum.
Gene ID	Gene name	Lengh（aa）	Isoelectric Point(PI)	Molecular Weight(kDa)	Instability Index（II）	Aliphatic Index(AI)	Grand Average of Hydropathicity(GRAVY)
DR000720	MedAP2-1	395	6.53	43613.3	46.5	60.35	-0.7
DR008812	MedAP2-10	580	8.11	62687.7	49.77	57.26	-0.518
DR018612	MedAP2-11	374	5.81	40958.2	57.39	59.52	-0.713
DR021296	MedAP2-12	357	8.64	39754.4	54.35	54.17	-0.656
DR004315	MedAP2-13	574	7.28	62735.1	51.88	63.31	-0.504
DR010061	MedAP2-14	672	8.92	74705.4	44.19	53.48	-0.708
DR010237	MedAP2-15	209	9.93	22946.1	61.56	79.47	-0.251
DR021760	MedAP2-16	534	8.96	58620.3	60.29	61.93	-0.632
DR024261	MedAP2-17	610	7.12	65843.5	46.72	61.43	-0.598
DR031322	MedAP2-18	314	8.94	34249.5	55.55	60.61	-0.609
DR024556	MedAP2-19	420	6.41	47506	52.83	60.64	-0.8
DR000735	MedAP2-2	562	6.85	60957.8	49.16	60.23	-0.567
DR009845	MedAP2-20	511	6.47	56217.8	51.61	52.56	-0.897
DR029133	MedAP2-21	540	6.15	59408.4	53.95	49.04	-0.913
DR004985	MedAP2-22	409	8.23	46527.5	59.53	66.82	-0.723
DR005874	MedAP2-23	419	6.55	47760.5	58.32	60.31	-0.797
DR022397	MedAP2-24	661	9.13	71986.1	49.79	70.45	-0.33
DR002319	MedAP2-3	666	8.45	71701	47.55	61.17	-0.431
DR016873	MedAP2-4	405	5.75	44551	59.81	57.06	-0.812
DR017947	MedAP2-5	597	6.62	64070.5	46.27	63.9	-0.519
DR017991	MedAP2-6	578	6.32	62324.5	57.18	74.97	-0.191
DR018044	MedAP2-7	377	5.77	42103.9	54.37	59.81	-0.745
DR018345	MedAP2-8	480	9.36	53701.9	62.55	54.71	-0.91
DR030948	MedAP2-9	594	6.62	63899.3	45.83	64.23	-0.52
DR000195	MedDREB-1	271	5.4	30821.4	51.11	56.24	-0.79
DR001838	MedDREB-10	303	8.73	34026.5	41.56	71.82	-0.624
DR002253	MedDREB-11	253	5.66	27897.6	51.92	50.63	-0.626
DR002272	MedDREB-12	304	5.47	32929	50.12	70.36	-0.461
DR002342	MedDREB-13	125	9.44	14192	42.91	64.88	-0.874
DR002870	MedDREB-14	194	6.61	20607.8	48.72	61.6	-0.506
DR003310	MedDREB-15	548	8.36	60775.8	38.3	73.61	-0.599
DR008091	MedDREB-16	229	5.53	24061.4	65.78	54.37	-0.6
DR008092	MedDREB-17	235	5.66	26294.3	60.95	56.94	-0.737
DR034681	MedDREB-18	293	10.24	33242.1	38.19	70.31	-0.652
DR035356	MedDREB-19	303	8.73	34026.5	41.56	71.82	-0.624
DR000311	MedDREB-2	438	6.39	48938.4	60.7	57.79	-0.836
DR006383	MedDREB-20	220	5.03	24108.9	51.93	69.23	-0.533
DR006438	MedDREB-21	212	5.04	23494.8	45.71	55.71	-0.673
DR006909	MedDREB-22	284	8.18	30622	50.95	79.33	-0.181
DR012570	MedDREB-23	204	4.89	22199.5	49.52	46.57	-0.651
DR012705	MedDREB-24	246	5.66	26013.9	56.25	65.93	-0.546
DR018001	MedDREB-25	305	5.58	34115.7	42.92	61.8	-0.68
DR018122	MedDREB-26	249	5.13	27260.2	56.94	67.43	-0.64
DR018347	MedDREB-27	174	8.45	18368.8	42.74	73.51	-0.299
DR020377	MedDREB-28	341	5.39	36783.4	55.34	49.27	-0.736
DR028568	MedDREB-29	234	5.18	25978.8	57.75	58.5	-0.677
DR000760	MedDREB-3	252	6.66	27399.3	55.66	76.71	-0.269
DR028713	MedDREB-30	241	5.59	26712.6	51.79	51.95	-1.004
DR008759	MedDREB-31	232	5.32	26206.1	57.21	60.26	-0.593
DR014771	MedDREB-32	431	4.96	46105.6	43.83	52.16	-0.658
DR015016	MedDREB-33	195	5.55	21043.4	45.63	62.72	-0.47
DR017118	MedDREB-34	291	9.32	31166	41.94	61.03	-0.55
DR017637	MedDREB-35	277	5.24	29331.7	78.22	62.42	-0.7
DR017638	MedDREB-36	207	5.5	22931.1	67.79	48.16	-0.954
DR025591	MedDREB-37	426	6.39	48346	67.67	54.81	-0.859
DR029827	MedDREB-38	196	4.98	21199.3	44.71	63.47	-0.688
DR015955	MedDREB-39	278	9.11	31091	50.61	69.17	-0.738
DR000922	MedDREB-4	239	5.42	26129.2	67.8	67.41	-0.551
DR016033	MedDREB-40	231	5.21	25917.9	58.32	55.45	-0.718
DR026131	MedDREB-41	223	5.26	24350.1	38.68	61.3	-0.521
DR004252	MedDREB-42	252	6.16	27792.6	54.87	51.59	-0.642
DR004260	MedDREB-43	296	5.39	31993	49.96	74.56	-0.409
DR004890	MedDREB-44	196	9.21	20897.2	58.09	62.96	-0.572
DR023055	MedDREB-45	439	5.93	49436.9	63.37	55.88	-0.864
DR025001	MedDREB-46	224	5.01	24661.1	46.22	54.51	-0.677
DR010228	MedDREB-47	304	5.13	34228.9	47.43	64.28	-0.625
DR021968	MedDREB-48	225	5.53	25050.9	64.28	58.22	-0.665
DR031321	MedDREB-49	176	6.62	18679.1	40.12	75.4	-0.306
DR001166	MedDREB-5	210	4.83	22906.3	45.63	57.62	-0.591
DR010421	MedDREB-50	202	6.61	21804.5	52.7	61.39	-0.463
DR010553	MedDREB-51	204	4.91	22204.3	55.09	72.79	-0.229
DR010731	MedDREB-52	421	6.85	47815.5	64.81	57.29	-0.832
DR011072	MedDREB-53	313	8.57	33597.4	49.47	59.3	-0.657
DR014537	MedDREB-54	186	8.49	20468.8	78.34	59.19	-0.702
DR014658	MedDREB-55	330	6.6	35966.3	64.48	63.3	-0.453
DR023871	MedDREB-56	328	7.01	36010.8	45.79	65.18	-0.419
DR023946	MedDREB-57	165	6.34	18694.7	59.9	50.97	-1.169
DR026657	MedDREB-58	172	9.17	19177.3	59.82	59.71	-1.004
DR034821	MedDREB-59	165	6.34	18694.7	59.9	50.97	-1.169
DR001227	MedDREB-6	222	5.45	24073.8	47.24	67.34	-0.555
DR013064	MedDREB-60	275	5.71	28903.2	73.3	59.02	-0.729
DR013236	MedDREB-61	274	6.97	30887	61.42	68.43	-0.58
DR013440	MedDREB-62	305	7.9	32167.5	48.36	52.49	-0.612
DR032715	MedDREB-63	196	5.44	21237.5	49.8	67.86	-0.682
DR009426	MedDREB-64	226	5.67	25247.5	50.06	70.93	-0.47
DR009688	MedDREB-65	248	4.82	26360	53.1	61.49	-0.547
DR009693	MedDREB-66	76	11.12	9376.05	80.83	84.61	-0.958
DR009846	MedDREB-67	210	6.85	22781.2	46.19	61.43	-0.751
DR016108	MedDREB-68	216	5.16	24094.8	64.29	61.16	-0.632
DR029134	MedDREB-69	176	5.18	18991	45.13	59.32	-0.68
DR001479	MedDREB-7	224	5.58	24435.2	55.28	66.25	-0.47
DR005565	MedDREB-70	153	9.11	17050.2	50.45	60.72	-0.876
DR005722	MedDREB-71	198	5.51	21379	56.52	65.15	-0.47
DR005727	MedDREB-72	144	6.06	15466.1	61.99	60.97	-0.525
DR005972	MedDREB-73	334	5.83	36536.7	68.22	59.64	-0.546
DR022436	MedDREB-74	294	5.35	32073	58.01	73.03	-0.47
DR022448	MedDREB-75	232	4.99	25922.4	46.47	50.13	-0.772
DR022604	MedDREB-76	166	8.99	18569.7	46	64.76	-0.894
DR014408	MedDREB-77	172	9.35	19205.3	63.3	59.13	-1.012
DR032937	MedDREB-78	181	8.73	19831	75.47	55.47	-0.713
DR034873	MedDREB-79	284	8.54	30667.1	51.07	79.33	-0.194
DR001561	MedDREB-8	204	4.66	22208.3	41.84	46.03	-0.643
DR001692	MedDREB-9	243	5.75	25744.7	55.53	68.72	-0.489
DR000143	MedERF-1	249	5.08	27683.6	65.02	56.02	-0.722
DR003244	MedERF-10	263	5.4	29016.3	41.38	40.87	-0.97
DR016205	MedERF-100	167	7.91	18287.9	74.13	78.38	-0.428
DR016226	MedERF-101	97	6.83	11115.4	50.13	66.39	-0.877
DR016391	MedERF-102	403	4.86	44203.8	48.59	54.54	-0.67
DR029155	MedERF-103	272	5.84	30499.6	51.05	54.93	-0.765
DR005217	MedERF-104	215	9.86	23214.3	69.72	63.63	-0.493
DR022209	MedERF-105	380	6.49	40864.8	53.02	55.5	-0.902
DR022477	MedERF-106	392	9.03	42486.9	68.61	51.33	-0.608
DR022691	MedERF-107	268	5.83	28515.7	74.25	56.12	-0.483
DR030916	MedERF-108	418	5.75	46271.8	54.25	64.64	-0.478
DR034296	MedERF-109	208	6.39	22896.7	54.78	68.03	-0.603
DR007824	MedERF-11	238	5.26	26601.6	63.86	50.08	-0.758
DR007923	MedERF-12	309	5.66	34282	63.57	60.06	-0.723
DR007976	MedERF-13	303	8.75	32571	65.59	60.26	-0.519
DR016916	MedERF-14	390	5.12	42458.9	59.93	51.62	-0.858
DR030510	MedERF-15	288	8.94	31916.6	48.73	57.64	-0.641
DR032109	MedERF-16	181	11.1	20496.7	55.99	70.72	-0.708
DR034248	MedERF-17	318	5.72	34887.8	67.3	43.65	-0.813
DR006325	MedERF-18	187	7.77	21202	53.32	70.48	-0.57
DR006540	MedERF-19	172	9.59	19272.7	57.92	68.66	-0.751
DR000392	MedERF-2	333	5	36975	57.08	64.5	-0.702
DR012349	MedERF-20	192	7.59	20791.5	59.36	75.21	-0.379
DR012476	MedERF-21	232	8.56	25364.5	68.72	63.15	-0.699
DR018185	MedERF-22	483	4.71	53020.7	46.85	59.28	-0.482
DR018510	MedERF-23	323	4.62	35188.3	37.07	74.86	-0.426
DR020157	MedERF-24	240	6.15	26621.1	43.3	51.29	-0.895
DR020178	MedERF-25	297	8.47	33138.2	46.48	68.69	-0.506
DR028526	MedERF-26	326	4.71	36185.7	62.74	60.09	-0.687
DR028601	MedERF-27	237	5.39	25943.3	62.24	53.67	-0.692
DR008733	MedERF-28	391	5.6	42304.6	78.36	51.02	-0.739
DR014879	MedERF-29	233	4.65	26400.9	81.06	59.83	-0.808
DR000555	MedERF-3	244	6.23	26692.7	57.92	59.18	-0.675
DR015041	MedERF-30	240	5.09	26431.5	63.91	57.29	-0.707
DR015288	MedERF-31	280	6.51	31119.3	50.02	56.5	-0.786
DR017042	MedERF-32	241	5.49	26337.9	56.27	59.96	-0.854
DR017173	MedERF-33	233	9.14	26296.8	61.27	73.73	-0.745
DR017174	MedERF-34	122	6.75	13744	44.11	45	-1.075
DR017404	MedERF-35	170	9.72	18666.2	56.64	65.53	-0.489
DR020460	MedERF-36	207	9.16	23337.3	66.18	56.14	-0.789
DR020724	MedERF-37	237	9.66	25882.5	61.08	44.09	-0.886
DR027971	MedERF-38	337	4.66	36974.2	57.47	65.19	-0.488
DR029702	MedERF-39	357	5.15	39698.6	71.85	56.02	-0.627
DR001289	MedERF-4	184	6.65	20964.7	53.07	72.72	-0.573
DR029821	MedERF-40	264	6.21	28715.3	64.77	69.47	-0.373
DR030007	MedERF-41	196	4.99	21618.8	57.21	50.41	-0.716
DR030282	MedERF-42	258	4.6	28527.8	54.66	61.24	-0.8
DR030283	MedERF-43	215	6.46	23813.9	56.34	68.93	-0.654
DR030298	MedERF-44	284	11.13	31902.2	70.68	64.15	-0.497
DR014059	MedERF-45	202	6.08	22349.2	63.14	68.27	-0.488
DR019575	MedERF-46	143	5.01	15578.2	52.9	71.05	-0.664
DR028898	MedERF-47	174	9.26	19154.4	45.63	64.6	-0.766
DR015602	MedERF-48	305	6.2	34005.2	50.99	42.62	-0.909
DR015650	MedERF-49	311	8.65	33427.3	63.51	66.01	-0.425
DR001769	MedERF-5	179	5.51	20248.6	53.31	67.65	-0.583
DR015707	MedERF-50	177	5.56	20324.8	65.54	67.29	-0.717
DR015708	MedERF-51	128	5.64	14312.9	66.51	49.69	-0.91
DR015709	MedERF-52	124	5.9	13847.6	64.22	68.55	-0.649
DR015873	MedERF-53	175	11.45	19753.5	95.11	49.71	-1.004
DR020949	MedERF-54	143	5.47	15817.4	59.12	51.33	-1.036
DR026184	MedERF-55	293	4.75	32412.6	65.08	52.97	-0.703
DR026504	MedERF-56	230	6.75	24716.6	75.01	70.09	-0.496
DR003793	MedERF-57	250	5.49	27204.1	63.42	32.08	-0.927
DR003940	MedERF-58	252	6.19	28401.7	48.08	54.6	-0.779
DR004180	MedERF-59	399	4.71	43683.3	53	59.52	-0.684
DR002213	MedERF-6	364	9.01	39195.1	65.07	46.48	-0.608
DR004604	MedERF-60	245	8.26	26039.7	49.25	61.39	-0.82
DR022894	MedERF-61	1170	8.48	130378	51.22	75.99	-0.44
DR024734	MedERF-62	219	8.85	24211.1	75.78	65.62	-0.832
DR024970	MedERF-63	269	8.94	29889.4	60.1	55.87	-0.809
DR025253	MedERF-64	339	7.2	36812	51.54	57.35	-0.571
DR033720	MedERF-65	317	6.11	34682.6	41.73	64.04	-0.546
DR018950	MedERF-66	376	6.07	41040.2	51.81	61.81	-0.703
DR019253	MedERF-67	243	6.21	26866.1	45.45	44.65	-0.998
DR019390	MedERF-68	322	6.7	35160	66.21	56.49	-0.609
DR019424	MedERF-69	273	6.32	29373.9	38.57	64.14	-0.402
DR002575	MedERF-7	236	5.8	25623.3	44.14	64.11	-0.748
DR021393	MedERF-70	208	6.39	22836.6	58.1	66.63	-0.618
DR021626	MedERF-71	376	6.07	41040.2	51.81	61.81	-0.703
DR021940	MedERF-72	243	6.14	26966.8	71.28	53.05	-0.721
DR021999	MedERF-73	316	4.89	34793.4	56.91	62.66	-0.639
DR024410	MedERF-74	337	4.8	36869.1	46.81	62.82	-0.601
DR035171	MedERF-75	374	5.94	40818	50.68	60.83	-0.697
DR010396	MedERF-76	373	4.9	40697.2	52.34	70.86	-0.591
DR010515	MedERF-77	207	5.18	23079.9	67.36	56.57	-0.804
DR010604	MedERF-78	339	5.28	36916.5	51.04	69.65	-0.487
DR010675	MedERF-79	209	6.85	22560.7	54.38	87.7	-0.201
DR002954	MedERF-8	179	9.17	19770	48.28	51.34	-0.688
DR010961	MedERF-80	229	4.81	25697.4	74.84	60.52	-0.651
DR023685	MedERF-81	238	9.58	25663.2	66.47	65.63	-0.484
DR027577	MedERF-82	242	4.97	26998	60.34	61.61	-0.746
DR027578	MedERF-83	203	5.92	23376	56.89	57.19	-0.934
DR013292	MedERF-84	135	5.96	15348.9	58.41	50.74	-1.008
DR013502	MedERF-85	178	9.19	19997.8	53.49	81.63	-0.569
DR013503	MedERF-86	139	8.02	15804.5	55.22	57.05	-0.868
DR013504	MedERF-87	124	6.61	13711	40.65	44.27	-0.958
DR013747	MedERF-88	169	7.94	18300.7	62.34	65.92	-0.375
DR023242	MedERF-89	317	5.55	34219.5	53.97	49.43	-0.573
DR003202	MedERF-9	263	7.74	28085.3	46.08	64.3	-0.354
DR023347	MedERF-90	215	6.23	23836.8	68.59	63.58	-0.581
DR023416	MedERF-91	277	5.36	30793.2	56.25	56.71	-0.732
DR032191	MedERF-92	313	5.13	34996.3	50.84	67.6	-0.605
DR032630	MedERF-93	246	5.16	27734	54.66	61.02	-0.703
DR032709	MedERF-94	260	7.7	27935.2	61.14	67.23	-0.46
DR009631	MedERF-95	239	10.18	25647	45.92	70.17	-0.502
DR009739	MedERF-96	405	4.79	44172.9	45	56.2	-0.561
DR009868	MedERF-97	272	5.49	30596.8	53.3	55.62	-0.723
DR007055	MedERF-98	178	5.76	19468.3	57.92	46.63	-0.996
DR016133	MedERF-99	334	5.33	36887.8	58.65	69.19	-0.566
DR020189	MedRAV-1	357	4.83	40664.3	37.35	64.71	-0.671
DR008491	MedRAV-2	361	9.55	39842.1	48.26	73.16	-0.559
DR024402	MedRAV-3	204	8.72	22842.3	48.07	56.52	-0.878
DR032507	MedRAV-4	361	9.8	40030.2	43.99	69.47	-0.647
DR014752	Medsoloist-1	250	7.74	28287.9	56.61	72.92	-0.766
DR011094	Medsoloist-2	206	9.58	23448.8	61.85	71.5	-0.783

## Sheet: Table S2
Table S2. Ka/Ks values between duplicate AP2ERF gene pairs in M. dodecandrum.
Gene 1	Gene 2	Ka	Ks	Ka/Ks	Selective pressure
MedERF-52	MedERF-51	0.145368	0.715166	0.203265	Purifying selection
MedERF-82	MedERF-83	0.161809	0.469331	0.344766	Purifying selection
MedERF-42	MedERF-43	0.574125	1.52598	0.376233	Purifying selection
MedRAV-2	MedRAV-3	0.164191	0.74238	0.221168	Purifying selection
MedRAV-2	MedRAV-4	0.114583	0.447102	0.25628	Purifying selection
MedRAV-3	MedRAV-4	0.258912	0.85202	0.303881	Purifying selection
Medsoloist-1	Medsoloist-2	0.11318	0.393263	0.287798	Purifying selection
MedAP2-3	MedAP2-10	0.156783	1.03493	0.151492	Purifying selection
MedAP2-3	MedAP2-13	0.0686515	0.36314	0.18905	Purifying selection
MedAP2-3	MedAP2-24	0.207965	1.24903	0.166502	Purifying selection
MedAP2-4	MedAP2-11	0.0721317	0.288038	0.250424	Purifying selection
MedAP2-5	MedAP2-15	0.394995	2.97772	0.13265	Purifying selection
MedAP2-6	MedAP2-15	0.0452271	0.235361	0.192161	Purifying selection
MedAP2-8	MedAP2-18	0.0813056	0.239747	0.339131	Purifying selection
MedAP2-8	MedAP2-20	0.21637	0.767938	0.281755	Purifying selection
MedAP2-8	MedAP2-21	0.206368	0.873307	0.236306	Purifying selection
MedAP2-9	MedAP2-17	0.0480965	0.359499	0.133788	Purifying selection
MedAP2-10	MedAP2-13	0.158938	1.02169	0.155564	Purifying selection
MedAP2-10	MedAP2-24	0.114614	0.440239	0.260346	Purifying selection
MedAP2-13	MedAP2-24	0.228194	1.24203	0.183727	Purifying selection
MedAP2-18	MedAP2-20	0.11407	0.801118	0.142388	Purifying selection
MedAP2-18	MedAP2-21	0.134948	0.852334	0.158328	Purifying selection
MedAP2-19	MedAP2-23	0.0430855	0.277442	0.155295	Purifying selection
MedAP2-20	MedAP2-21	0.0967755	0.273909	0.353312	Purifying selection
MedDREB-2	MedDREB-37	0.191317	1.04637	0.182839	Purifying selection
MedDREB-2	MedDREB-45	0.0932828	0.320918	0.290675	Purifying selection
MedDREB-2	MedDREB-52	0.199606	1.0669	0.18709	Purifying selection
MedDREB-3	MedDREB-24	0.242169	0.891412	0.27167	Purifying selection
MedDREB-5	MedDREB-8	0.384786	1.53731	0.250298	Purifying selection
MedDREB-5	MedDREB-21	0.121738	0.266276	0.457186	Purifying selection
MedDREB-5	MedDREB-23	0.437088	1.69899	0.257263	Purifying selection
MedDREB-6	MedDREB-20	0.0496905	0.340322	0.14601	Purifying selection
MedDREB-8	MedDREB-23	0.0893248	0.252737	0.353429	Purifying selection
MedDREB-8	MedDREB-21	0.455159	1.2343	0.368759	Purifying selection
MedDREB-9	MedDREB-24	0.102006	0.523256	0.194944	Purifying selection
MedDREB-9	MedDREB-22	0.253268	0.907945	0.278947	Purifying selection
MedDREB-10	MedDREB-18	0.0632794	0.0798403	0.792574	Purifying selection
MedDREB-11	MedDREB-31	0.305009	1.16539	0.261722	Purifying selection
MedDREB-11	MedDREB-42	0.0773016	0.389777	0.198322	Purifying selection
MedDREB-11	MedDREB-75	0.329064	0.946115	0.347805	Purifying selection
MedDREB-12	MedDREB-43	0.0573653	0.245232	0.233922	Purifying selection
MedDREB-12	MedDREB-55	0.484935	1.77048	0.2739	Purifying selection
MedDREB-12	MedDREB-74	0.195404	0.749282	0.260788	Purifying selection
MedDREB-14	MedDREB-33	0.144506	0.853231	0.169363	Purifying selection
MedDREB-14	MedDREB-44	0.0208467	0.272911	0.0763867	Purifying selection
MedDREB-16	MedDREB-35	0.275849	0.809577	0.340732	Purifying selection
MedDREB-16	MedDREB-60	0.241383	0.710434	0.339768	Purifying selection
MedDREB-17	MedDREB-36	0.216963	0.848645	0.255658	Purifying selection
MedDREB-17	MedDREB-40	0.0860102	0.22468	0.382813	Purifying selection
MedDREB-24	MedDREB-22	0.212494	0.956814	0.222084	Purifying selection
MedDREB-25	MedDREB-47	0.108704	0.267054	0.407048	Purifying selection
MedDREB-26	MedDREB-65	0.299388	1.01182	0.295892	Purifying selection
MedDREB-27	MedDREB-49	0.0354552	0.286803	0.123622	Purifying selection
MedDREB-27	MedDREB-67	0.217301	1.33362	0.162941	Purifying selection
MedDREB-27	MedDREB-69	0.159414	1.2569	0.126831	Purifying selection
MedDREB-29	MedDREB-48	0.0598695	0.341192	0.175472	Purifying selection
MedDREB-29	MedDREB-64	0.1721	1.04255	0.165076	Purifying selection
MedDREB-29	MedDREB-68	0.143638	0.92346	0.155543	Purifying selection
MedDREB-31	MedDREB-42	0.291641	1.09714	0.265819	Purifying selection
MedDREB-31	MedDREB-75	0.131321	0.429191	0.305974	Purifying selection
MedDREB-32	MedDREB-53	0.14515	0.336909	0.430827	Purifying selection
MedDREB-33	MedDREB-44	0.14775	1.16231	0.127117	Purifying selection
MedDREB-34	MedDREB-62	0.0860052	0.227733	0.377658	Purifying selection
MedDREB-35	MedDREB-60	0.0701795	0.342817	0.204714	Purifying selection
MedDREB-36	MedDREB-40	0.223107	0.740048	0.301477	Purifying selection
MedDREB-37	MedDREB-45	0.194245	1.12585	0.172532	Purifying selection
MedDREB-37	MedDREB-52	0.0682774	0.280135	0.24373	Purifying selection
MedDREB-38	MedDREB-63	0.100559	0.497052	0.20231	Purifying selection
MedDREB-39	MedDREB-61	0.231812	0.648138	0.357659	Purifying selection
MedDREB-41	MedDREB-46	0.259168	1.2949	0.200145	Purifying selection
MedDREB-42	MedDREB-75	0.29081	0.969954	0.299818	Purifying selection
MedDREB-43	MedDREB-55	0.473901	2.09984	0.225685	Purifying selection
MedDREB-43	MedDREB-74	0.205259	0.762723	0.269113	Purifying selection
MedDREB-45	MedDREB-52	0.213355	1.09672	0.19454	Purifying selection
MedDREB-48	MedDREB-51	0.50969	1.76028	0.289551	Purifying selection
MedDREB-48	MedDREB-64	0.185118	1.0442	0.177282	Purifying selection
MedDREB-48	MedDREB-68	0.17681	0.975928	0.181171	Purifying selection
MedDREB-49	MedDREB-67	0.214124	1.15825	0.184868	Purifying selection
MedDREB-49	MedDREB-69	0.139986	1.28532	0.108911	Purifying selection
MedDREB-50	MedDREB-71	0.0790204	0.421012	0.187692	Purifying selection
MedDREB-54	MedDREB-72	0.20371	1.22119	0.166812	Purifying selection
MedDREB-55	MedDREB-73	0.0604634	0.286933	0.210723	Purifying selection
MedDREB-57	MedDREB-58	0.220608	0.841103	0.262284	Purifying selection
MedDREB-57	MedDREB-59	0	0	0	NA
MedDREB-57	MedDREB-70	0.0566729	0.294302	0.192567	Purifying selection
MedDREB-58	MedDREB-70	0.21756	0.977478	0.222573	Purifying selection
MedDREB-58	MedDREB-76	0.0925783	0.43924	0.210769	Purifying selection
MedDREB-59	MedDREB-58	0.220608	0.841103	0.262284	Purifying selection
MedDREB-59	MedDREB-70	0.0566729	0.294302	0.192567	Purifying selection
MedDREB-59	MedDREB-76	0.291866	0.900466	0.324128	Purifying selection
MedDREB-64	MedDREB-68	0.0796379	0.325011	0.245032	Purifying selection
MedDREB-67	MedDREB-69	0.102012	0.374309	0.272535	Purifying selection
MedDREB-76	MedDREB-70	0.287969	1.16861	0.246421	Purifying selection
MedDREB-77	MedDREB-57	0.22547	0.906142	0.248824	Purifying selection
MedDREB-77	MedDREB-58	0.00783638	0.0719593	0.1089	Purifying selection
MedDREB-77	MedDREB-76	0.0958445	0.464279	0.206437	Purifying selection
MedDREB-77	MedDREB-70	0.217811	1.04028	0.209377	Purifying selection
MedDREB-78	MedDREB-54	0.0387667	0.0506357	0.7656	Purifying selection
MedDREB-78	MedDREB-72	0.255483	1.16028	0.220192	Purifying selection
MedDREB-79	MedDREB-22	0.00469424	0.00954287	0.49191	Purifying selection
MedERF-1	MedERF-29	0.243336	0.870798	0.27944	Purifying selection
MedERF-1	MedERF-61	0.104415	0.355708	0.293543	Purifying selection
MedERF-1	MedERF-80	0.195407	0.960538	0.203435	Purifying selection
MedERF-2	MedERF-26	0.406923	1.70184	0.239107	Purifying selection
MedERF-2	MedERF-38	0.180355	0.977516	0.184503	Purifying selection
MedERF-2	MedERF-78	0.222265	1.07011	0.207704	Purifying selection
MedERF-3	MedERF-12	0.480112	1.64639	0.291615	Purifying selection
MedERF-3	MedERF-63	0.175642	0.582097	0.301741	Purifying selection
MedERF-4	MedERF-5	0.118616	1.37368	0.0863489	Purifying selection
MedERF-4	MedERF-18	0.045044	0.343437	0.131156	Purifying selection
MedERF-5	MedERF-18	0.138353	0.934358	0.148072	Purifying selection
MedERF-6	MedERF-28	0.380358	1.45494	0.261425	Purifying selection
MedERF-6	MedERF-106	0.354874	1.17522	0.301964	Purifying selection
MedERF-7	MedERF-32	0.1906	0.565345	0.337139	Purifying selection
MedERF-7	MedERF-60	0.0581499	0.156498	0.37157	Purifying selection
MedERF-7	MedERF-105	0.146153	0.648506	0.225369	Purifying selection
MedERF-8	MedERF-64	0.101016	0.235687	0.428601	Purifying selection
MedERF-9	MedERF-49	0.134787	0.359489	0.37494	Purifying selection
MedERF-9	MedERF-68	0.382004	1.06296	0.359376	Purifying selection
MedERF-10	MedERF-24	0.241648	1.42877	0.16913	Purifying selection
MedERF-10	MedERF-48	0.0674811	0.324064	0.208234	Purifying selection
MedERF-10	MedERF-67	0.206345	1.10707	0.186389	Purifying selection
MedERF-11	MedERF-90	0.171448	0.942329	0.181941	Purifying selection
MedERF-12	MedERF-63	0.479581	1.96038	0.244637	Purifying selection
MedERF-14	MedERF-66	0.317044	1.34561	0.235613	Purifying selection
MedERF-15	MedERF-31	0.358949	1.69231	0.212106	Purifying selection
MedERF-16	MedERF-62	0.169842	0.536924	0.316325	Purifying selection
MedERF-17	MedERF-57	0.0776878	0.37182	0.20894	Purifying selection
MedERF-20	MedERF-70	0.132937	0.43276	0.307183	Purifying selection
MedERF-22	MedERF-96	0.177046	0.642066	0.275744	Purifying selection
MedERF-22	MedERF-102	0.174486	0.711504	0.245235	Purifying selection
MedERF-23	MedERF-74	0.0741256	0.397694	0.186389	Purifying selection
MedERF-24	MedERF-48	0.229726	1.08746	0.211249	Purifying selection
MedERF-24	MedERF-67	0.135457	0.441431	0.306859	Purifying selection
MedERF-26	MedERF-38	0.419795	1.42542	0.294506	Purifying selection
MedERF-26	MedERF-73	0.0811702	0.271108	0.299402	Purifying selection
MedERF-26	MedERF-78	0.37884	1.34143	0.282416	Purifying selection
MedERF-26	MedERF-99	0.232973	0.819658	0.284232	Purifying selection
MedERF-27	MedERF-63	0.64783	1.81573	0.356786	Purifying selection
MedERF-27	MedERF-72	0.100149	0.29165	0.343386	Purifying selection
MedERF-28	MedERF-106	0.153959	0.514904	0.299006	Purifying selection
MedERF-29	MedERF-61	0.278037	0.675819	0.411407	Purifying selection
MedERF-29	MedERF-80	0.0898962	0.300887	0.298771	Purifying selection
MedERF-30	MedERF-58	0.42835	1.18376	0.361855	Purifying selection
MedERF-30	MedERF-82	0.168881	0.53569	0.315259	Purifying selection
MedERF-32	MedERF-60	0.185673	0.672047	0.27628	Purifying selection
MedERF-32	MedERF-105	0.0674612	0.270088	0.249775	Purifying selection
MedERF-33	MedERF-50	0.341738	1.66766	0.204921	Purifying selection
MedERF-33	MedERF-85	0.0614869	0.248833	0.247101	Purifying selection
MedERF-34	MedERF-51	0.312479	1.39799	0.22352	Purifying selection
MedERF-34	MedERF-87	0.0657286	0.215999	0.304301	Purifying selection
MedERF-35	MedERF-53	0.205684	0.841511	0.244423	Purifying selection
MedERF-35	MedERF-88	0.0840537	0.41643	0.201844	Purifying selection
MedERF-38	MedERF-78	0.129093	0.436926	0.295458	Purifying selection
MedERF-40	MedERF-56	0.184277	1.00715	0.182969	Purifying selection
MedERF-40	MedERF-94	0.067593	0.346894	0.194852	Purifying selection
MedERF-41	MedERF-91	0.0584133	0.312619	0.186851	Purifying selection
MedERF-42	MedERF-77	0.152077	0.480654	0.316397	Purifying selection
MedERF-45	MedERF-64	0.310704	1.17773	0.263816	Purifying selection
MedERF-46	MedERF-54	0.131189	0.510478	0.256993	Purifying selection
MedERF-48	MedERF-67	0.223031	0.894827	0.249245	Purifying selection
MedERF-49	MedERF-68	0.391377	1.12155	0.348962	Purifying selection
MedERF-50	MedERF-85	0.26943	1.68103	0.160276	Purifying selection
MedERF-52	MedERF-86	0.240405	1.00615	0.238935	Purifying selection
MedERF-53	MedERF-88	0.287284	0.998919	0.287595	Purifying selection
MedERF-54	MedERF-86	0.32756	1.85338	0.176736	Purifying selection
MedERF-55	MedERF-65	0.278854	0.982664	0.283774	Purifying selection
MedERF-56	MedERF-94	0.157416	1.15124	0.136736	Purifying selection
MedERF-58	MedERF-82	0.420618	1.42584	0.294996	Purifying selection
MedERF-60	MedERF-105	0.194715	0.592853	0.328438	Purifying selection
MedERF-61	MedERF-80	0.304347	0.787735	0.386357	Purifying selection
MedERF-73	MedERF-99	0.254632	0.895633	0.284304	Purifying selection
MedERF-81	MedERF-104	0.13169	0.69491	0.189506	Purifying selection
MedERF-96	MedERF-102	0.0688453	0.267377	0.257484	Purifying selection
MedERF-97	MedERF-103	0.0468776	0.128492	0.364828	Purifying selection
MedERF-108	MedERF-55	0.140889	0.419635	0.335743	Purifying selection
MedERF-108	MedERF-65	0.285352	1.1969	0.238409	Purifying selection
MedERF-109	MedERF-20	0.144131	0.463309	0.311091	Purifying selection
MedERF-109	MedERF-70	0.00624787	0.0214556	0.2912	Purifying selection

## Sheet: Table S3
Table 3. The FPKM values of AP2ERF genes in M. dodecandrum.
Gene ID	Gene name	LS_HB_1	LS_HB_2	LS_HB_3	LS_HL	LS_SH_1	LS_SH_2	LS_SH_3	SS_HB_1	SS_HB_2	SS_HB_3	SS_HL_1	SS_HL_2	SS_SH_1	SS_SH_2	SS_SH_3	cirui_HB	cirui_HL	cirui_SH	epian_HB	epian_HL	epian_SH	PE_HB	PE_SH	PE_SB	L	R	F_1	F_2	F_3	HB	S
DR020189	MedRAV-1	0	0	0.25	0	0	0	0	0	0	0.09	0	0	0	0	0	0.13	0	0.04	0	0	0	0	0.04	0	0	0	1.79	3.12	0	0	0
DR008491	MedRAV-2	0.89	0.53	0.58	0.04	1.39	1.51	0.97	0.84	0.64	0.84	0	0.04	0.12	0.04	0.7	2.22	0.72	0.99	11.33	1.21	2.51	0.85	3.34	2.42	177.17	202.11	5.01	1	12.25	2.13	24.84
DR024402	MedRAV-3	0.23	0.39	0.08	0.93	5.39	4.65	3.92	0.08	0.08	0.16	0.16	0.41	4.12	1.97	7.2	5.25	12.85	9.3	20.09	2.24	2.99	0.93	12.69	1.71	79.32	86.08	9.08	6.67	25.36	1.69	4.38
DR032507	MedRAV-4	0.12	0.33	0.04	0.36	8.58	5.02	23.76	0	0	0.13	0.12	0.18	1.22	0.81	2.84	0.93	1.68	1.16	11.42	15.73	131.28	5.91	37.68	50.07	61.02	529.42	3.44	10.02	216.17	0.76	40.91
DR014752	Medsoloist-1	3.75	2.1	1.42	3.73	17.51	11.34	5.5	1.85	1.38	1.51	1.99	2.79	3.7	2.85	6.49	6.95	7.21	9.96	28.83	33.21	20.3	7.15	35.12	13.45	38.32	37.55	13.1	10.54	11.28	6.67	17.25
DR011094	Medsoloist-2	2.62	3.26	2.92	2.01	1.2	1.09	1.27	5.32	3.43	4.56	1.73	1.74	0.76	0.71	0.76	2.18	2.08	1.84	4.86	4.32	15.3	3.74	2.84	1.71	8.01	4.51	1.85	1.5	2.19	2.78	4.22
DR000720	MedAP2-1	0	0	0.08	0.07	0	0	0	0	0.14	0.08	0	0.04	0	0	0	0.04	0	0	0	0	0	0	0.11	0	0	0	0	0.07	0	0.03	0.03
DR000735	MedAP2-2	0.17	0.1	0.42	0.02	0.22	0.08	0	0.21	0.07	0.08	0	0	0.02	0.03	0	0.72	0.33	0.69	0.08	0.05	0.48	1.06	1.2	0.47	0.27	1.17	14.33	7.24	10.82	2.39	3.16
DR002319	MedAP2-3	1.02	1.62	2.62	0.12	1.19	1.02	0.44	0.35	0.6	1.2	0.04	0	0.38	0.04	0.36	8.4	2.64	7.01	0.38	0.09	0	3.05	0.71	0.4	0.2	0.48	1.1	0.36	0	10.18	23.23
DR016873	MedAP2-4	12.87	11.57	10.32	1.1	0.04	0.17	0.04	25.28	21.9	10.18	2.76	2.39	0.09	0.2	0.08	2.07	4.53	4.6	1.2	0.62	0	5.06	0	0	0.39	0	14.87	7.21	7.97	8.45	0.98
DR017947	MedAP2-5	0	0	0	0	0	0	0	0	0	0	0	0	0	0	0	0	0	0	0	0	0	0	0	0	0	0	0.1	0	0	0	0
DR017991	MedAP2-6	0.05	0	0.18	0.01	0.84	1.03	1.79	0.01	0.01	0.03	0.02	0	4.14	2.09	2.82	2.77	0.83	3.76	0.01	0.04	0.13	0.01	0.02	0	0.05	0.38	0.14	0.15	0.07	0.22	1.42
DR018044	MedAP2-7	33.71	45.7	49.04	5.12	1.68	1.25	1.33	43.13	41.96	37.05	7.24	8.33	1.13	1.32	2.39	3.16	3.33	3.78	4.24	8.26	6.01	9.33	2.17	12.48	4.94	0.46	2.29	5.65	0.67	10.22	3.81
DR018345	MedAP2-8	0.5	0.39	0.52	0.15	0.18	0.2	0.18	0.43	0.32	0.31	0.06	0.03	0.06	0.03	0.2	3.46	4.98	5.14	2.57	3.31	1.25	1.36	6.58	3.05	11.24	0.16	4.16	4.99	0	3.36	4.46
DR030948	MedAP2-9	0	0	0	0	0	0	0	0	0	0	0	0	0	0	0	0	0	0	0	0	0	0	0	0	0	0	0.05	0	0	0	0.06
DR008812	MedAP2-10	1.93	1.4	2.24	0.65	0.93	1.71	2.19	1.35	2.23	1.31	1.2	1.65	4.13	2.22	3.61	35.86	10.41	8.84	5.47	0.72	1.46	12.63	0.19	0.1	3.25	1.66	2.12	1.1	0	21.35	22.17
DR018612	MedAP2-11	13.89	15.18	12.85	0.47	0.18	0.2	0.54	28.19	23.77	15.68	0.72	0.89	0.21	0.24	0.29	5.93	12.37	6.42	0.19	1.71	0.78	0.62	0.24	0	0.14	0	12.4	4.3	0	7.73	1.97
DR021296	MedAP2-12	0.37	0.17	0.13	0	0	0.12	0	0.08	0.04	0.21	0.04	0.04	0	0	0.08	2.17	0.55	0.55	0.56	0.65	0.18	2.28	0.12	0	0.79	0.04	1.38	1.12	1.96	3.21	1.5
DR004315	MedAP2-13	0.88	0.95	3.85	0.02	0	0.05	0	0.15	0.19	0.56	0	0	0	0	0	14.47	4.51	6.53	0.29	0	0	3.75	0	0	0.03	0.29	1.02	0.31	0	9.73	14.31
DR010061	MedAP2-14	0.07	0.08	0.09	0.02	0.1	0	0.08	0.03	0.03	0.06	0	0.05	0.05	0.02	0	2.36	1.16	0.17	0.03	0	0	0.16	0.73	0	0.14	0.11	0.93	0.26	1.79	2.05	1.19
DR010237	MedAP2-15	0	0	0.08	0	0	0	0	0	0	0.16	0	0	0	0	0	0	0	0	0	0	0	0.38	0	0	0	0	0.06	0	0	0	0.39
DR021760	MedAP2-16	1.38	1.54	0.13	0.02	6.44	4.73	0.8	0.69	0.56	0.17	0	0.06	1.1	0.36	1.85	0	0	0.98	0	0	0	0.05	12.75	0.47	0.37	0.09	0	0	0	0.03	0.12
DR024261	MedAP2-17	0	0	0	0	0	0	0	0.02	0	0	0	0	0	0	0	0	0	0.05	0	0	0	0	0.02	0	0	0	0.02	0.02	0	0	0
DR031322	MedAP2-18	0.2	0.19	0.86	0.7	10.15	5.26	3.97	0.32	0.12	0.22	0.78	0.62	5.04	4.02	12.16	7.74	18.82	20.46	6.24	17.11	5.43	6.92	18.99	15.3	24.33	1.41	9.67	14.61	5.36	3.04	5.63
DR024556	MedAP2-19	0.9	1.22	0.68	0	0	0	0	3.21	1.97	0.5	0.05	0	0	0.02	0	0.05	0	0	0	0	0	0	0	0	0.04	0	0	0.04	0	0.49	0.03
DR009845	MedAP2-20	1.33	1.04	1.5	0.14	0.56	0.34	0.56	0.29	0.33	0.58	0.05	0.06	0.05	0.06	0.29	7.38	6.86	6.73	5.41	3.51	1.31	15.2	0.97	0.82	39.09	2.4	11.55	10.35	0.38	7.12	7.59
DR029133	MedAP2-21	1.66	1.66	2.76	0.19	0.78	0.34	0.19	1.57	1.63	1.86	0.36	0.37	0.83	0.63	1.87	14.31	9.15	12.43	8.8	13.08	0.73	14.87	1.8	0.34	0.69	0.28	4.08	6.5	0.66	10.67	7.97
DR004985	MedAP2-22	0.39	0.39	0.36	0.07	0.11	0.1	0.04	0.11	0.35	0.11	0	0	0.04	0.07	0.07	0.37	0.29	0.22	0	0	0.43	0.11	0.14	0.04	0.17	0.04	0.12	0.03	0	0.06	0.09
DR005874	MedAP2-23	0.38	0.52	0.32	0.75	0.73	0.98	1.2	0.57	0.31	0.07	0.2	0.28	1.9	2.75	1.89	0.89	0.39	0.28	0.33	0.44	0	0.38	0.38	0.07	1.32	0.26	0.17	0.18	0.27	1.38	0.93
DR022397	MedAP2-24	0.5	0.47	0.48	0.04	0.28	0.12	0.14	0.72	0.36	0.21	0.11	0.04	0.16	0.04	0.1	2.83	0.93	1.39	0.28	0.12	1.38	0.8	0.87	0.04	0.03	0	0.13	0.17	0	1.81	5.89
DR000195	MedDREB-1	0	0	0	0	0	0	0	0	0	0	0	0	0	0	0	0	0	0	0	0	0	0	0	0	0	0	0	0	0	0.15	0.05
DR000311	MedDREB-2	0.1	0.46	0.44	0.42	3.91	2.85	2.46	0.34	0.32	0.27	0.49	0.17	0.07	0.52	0.54	0.14	0.51	0.33	1.56	2.12	8.96	0.03	0.55	3.33	2.21	19.67	0.65	0.79	0.79	0.18	0.34
DR000760	MedDREB-3	1.52	0.74	0.25	15.43	5.43	4.4	0	0.38	0.36	0.06	6.01	19.26	2.4	2.26	3.35	0.38	2.22	1	0.13	1.88	0.13	5.15	5.79	0.79	0.51	29.55	8.4	0.58	0	0.21	0.31
DR000922	MedDREB-4	110.55	87.12	92.62	25.26	10.11	7.08	15.11	63.36	64.06	90.14	46.79	66.58	2.75	1.76	3.12	45.25	22.51	17.35	33.56	5.71	4.13	65.24	4.17	5.48	11.62	1.77	26.67	4.9	1.01	70.17	72.48
DR001166	MedDREB-5	3.09	0.83	0.91	0.67	4.13	2.28	5.5	0.54	0.3	1.77	0.68	0.47	0.38	1.22	4.55	33.39	57.2	19.67	3.28	1.44	3.8	3.08	6.8	2.63	36.42	49.28	1.58	1.37	5.84	0.66	2.05
DR001227	MedDREB-6	1.27	0.64	1.71	0.7	0.21	0	0.14	0.29	0.35	0.43	0.14	0.29	0	0.21	0	1.11	0.66	0.07	9.37	9.46	2.63	1.2	0.07	0	0.25	0.54	2.62	5.38	0.55	1.48	21.22
DR001479	MedDREB-7	17.44	7.3	16.09	15.92	28.27	22.92	1.03	1.95	1.93	2.43	8.17	16.11	13.09	6.91	26.05	17.33	14.83	6.49	31.14	1.11	0.61	100.73	1.66	2.09	245	19.89	0.51	0.24	0	38.46	25
DR001561	MedDREB-8	14.04	1.96	7.38	4.41	0.32	0.08	0.77	2.74	0.46	5.19	2.58	4.49	0	0	0.37	111.53	147.99	56.39	0.65	0.58	1.97	4.75	0.08	0.31	25.39	62.18	1.19	0.94	1.81	0.07	0.86
DR001692	MedDREB-9	1.08	0.26	0.52	0.13	1.8	0.62	0.31	2.03	0.88	0.39	0	0	0.64	0.19	1.14	11.6	11.2	9.35	13.14	1.62	0.14	2.09	0.69	0.06	0.15	0.56	28.44	15.64	0.5	14.63	28.27
DR001838	MedDREB-10	0	0	0	0.05	0	0.02	0	0	0	0	0	0.13	0	0	0	1.58	1.17	0.13	0.23	0.42	0	0.12	0	0	0.09	0	0	0	0	0.69	0.07
DR002253	MedDREB-11	3.93	1.71	4.37	1.68	1.41	0.83	2.1	1.56	1.25	1.31	0.97	2.84	0.43	0.12	0.63	60.73	44.37	13.16	3.22	3.54	14.61	8.68	2.16	1.63	0.36	2.12	3.79	5.86	0.95	2.5	11.35
DR002272	MedDREB-12	7.74	5.8	9.35	2.58	6.66	7.29	6.74	3.75	3.34	6.24	0.98	2.19	1.24	0.59	2.2	28.77	29.33	32.16	34.69	29.22	37.66	19.34	14.86	6.16	97.6	54.78	27.93	48.14	14.36	25.77	61.49
DR002342	MedDREB-13	4.1	2.75	2.82	20.95	7.6	9.81	35.53	3.17	1.58	2.33	4.01	8.88	0.15	0.15	1.46	8.02	19.93	5.89	15.82	136.15	5.33	16.85	8.22	4.36	252.05	173.83	0.56	4.47	5.38	1.94	9.15
DR002870	MedDREB-14	0	0.08	0	0	0	0.16	0.08	0	0	0	0.17	0	0.34	0.08	0.16	0	0	0	0	0	0	0	0	0	0	0	0	0	0	0	0.49
DR003310	MedDREB-15	11.37	8	8.2	7.47	3.17	2.74	1.92	11.46	11.47	9.28	8.85	8.37	2.4	2.09	3.58	15.89	18.46	12.04	13.94	13.05	9	10.98	10.14	5.72	16.3	16.21	11.46	11.8	7.46	13.07	22.81
DR008091	MedDREB-16	0.54	0.21	0	0	4.07	3.12	0.2	0.07	0	0	0	0	1.17	0.55	2.06	2.28	0.78	0.28	0.56	0	0	1.02	1.21	0.14	31.75	350.21	0.05	1.65	0	0.18	1.28
DR008092	MedDREB-17	0	0	0	0.07	0.13	0.19	0	0	0	0.07	0.07	0	0	0	0	3.86	1.45	0.34	0.21	0	0.51	0.07	0	0	6.51	69.94	0.11	1.89	0	0.06	0.96
DR034681	MedDREB-18	0	0	0	0	0	0	0.05	0	0	0.16	0	0	0	0	0.05	0	0.93	0	0	0	0	0	0.15	0	0	0	0.08	0.04	0	0.3	0
DR035356	MedDREB-19	0	0	0	0.05	0	0.02	0	0	0	0	0	0.13	0	0	0	1.58	1.17	0.13	0.23	0.42	0	0.12	0	0	0.09	0	0	0	0	0.69	0.07
DR006383	MedDREB-20	1.28	0.72	0.72	2.76	2.82	2.58	0.84	0.07	0.21	0.58	1.07	1.49	0.36	0.79	1.08	1.27	2.99	1.7	6.58	6.6	0	0.64	0.57	0.43	0.34	0.7	0.17	0.19	0	1.43	69.01
DR006438	MedDREB-21	3.65	0.67	1.58	1.85	0.98	0.73	1.18	0.23	0.07	2.44	1.79	1.79	0.76	1.96	0.98	29.8	96.68	31.25	0.77	0	2.29	0.97	0.22	0.67	23.31	198.55	0.96	1.03	19.08	0.84	5.78
DR006909	MedDREB-22	0.03	0	0	0	0.03	0.1	0	0.03	0	0.03	0	0	0.05	0	0	0.88	0.26	0	0	0.3	0	0	0.08	0.05	0.1	0.09	0	0.02	0	0.23	2.78
DR012570	MedDREB-23	4.51	0.87	3.68	2.47	1.19	0.08	0.62	1.21	0.25	1.36	0.93	1.79	0.08	0.08	1.76	53.5	66.74	24.46	0.32	1.24	1.54	0.96	0	0	75.03	50.27	0.44	0.2	0	0.07	0.33
DR012705	MedDREB-24	0.75	0.19	0.83	4.4	0.51	0.55	4.03	0.13	0.49	1.93	4.93	1.04	0.32	0.38	0.47	0.72	0.78	2.45	5.73	0.27	0	2.68	0	0.25	8.49	3.7	9.54	1.47	0	4.23	34.66
DR018001	MedDREB-25	2.65	1.98	2.6	3.15	5.99	6.78	8.81	1.74	1.18	2.11	3.25	0.13	1.18	0.99	3.65	7.61	18.65	8.66	6.72	3.08	29.67	0.63	14.27	37.05	2.59	32.62	10.91	6.97	56.88	3.92	2.8
DR018122	MedDREB-26	1.29	1.43	1.32	3.85	7.44	2.83	5.74	0	0	0.89	2.03	0.32	11.73	6.58	10.59	0.9	12.56	8.64	19.07	16.01	6.25	0.31	5.08	1.72	10.65	2.16	16.17	13.5	2.42	2.65	2.54
DR018347	MedDREB-27	2.56	1.8	3.21	3.2	2.89	1.3	1.3	3.14	2.43	3.95	4.58	2.1	0.39	0.87	2.3	1.4	3.4	2.57	10.31	27.4	7.75	3.22	24.42	10.02	11.93	11.69	5.27	6.48	4.35	5.38	15.07
DR020377	MedDREB-28	0	0	0	0	0	0	0	0	0	0	0	0	0	0	0	0	0	0	0	0	0	0.04	0	0	0	0.09	0.32	0.11	3.08	0	0
DR028568	MedDREB-29	19.01	1.67	4.5	7.95	4.71	2.2	5.38	7.19	1.5	9.94	6.63	6.3	2.75	2.14	5.4	159.55	173.96	43.59	15.43	0.85	2.19	4.16	2.24	0.2	77.39	275.39	9.6	12.34	43.99	0.99	7.73
DR028713	MedDREB-30	1.54	0.77	1.23	1.08	18.59	10.58	10.84	0.66	0.57	0.79	0.51	0.87	8.23	3.81	15.36	2.01	1.67	3.63	24.52	25.29	70.44	5.11	90.54	15.39	6.63	36.4	20.4	19.96	216.36	4.49	8.03
DR008759	MedDREB-31	0.13	0	0	0	0.07	0	0	0	0	0	0	0	0	0	0	10.58	12.89	5.67	0.42	0.21	0	0	0	0	0	0.15	0.65	2.21	0	0.41	2.81
DR014771	MedDREB-32	0.17	0.1	0.55	0.1	1.15	0.49	2.87	0.14	0.1	0.59	0.3	0.07	0.6	0.7	1.8	0.69	0.45	0.71	0.28	0.18	1.26	0.27	8.02	0.76	2.33	11.08	0.69	1.72	8.81	0.75	2.25
DR015016	MedDREB-33	0.08	0	0	0	0	0.08	0	0.09	0	0.17	0.17	0	0	0	0	0.95	0.35	0	0.26	0	0	1.4	0	0	0.58	0	1.71	0.35	0	0.57	8.45
DR017118	MedDREB-34	1.6	1.87	2.32	3.47	3.71	3.43	5.59	2.13	1.78	2.13	2.77	6.05	0.68	0.16	0.98	3.97	4.3	1.85	0.38	2.14	1.37	1.03	9.67	3.91	18.68	6.93	0.38	1.36	1.63	1.78	0.04
DR017637	MedDREB-35	0.33	0.06	0.22	0.11	0.06	0.8	0.05	0	0	0	0	0.11	0	0	0.26	0.34	0	0.06	0.4	0	0	0.22	0	0	7.23	51.63	0.04	0.33	0	0	0.99
DR017638	MedDREB-36	0.15	0	0.15	0.38	0.31	0	0.23	0.16	0	0	0	0	0.16	0	0	9.75	14.71	0.56	0	0	0	0	0.46	0.08	7.9	5.89	0.12	0.07	1.19	0.07	0.26
DR025591	MedDREB-37	1.04	1.2	0.28	0.37	0.68	0.59	1.55	0.7	0.7	0.42	0.17	0.28	0.41	0.3	1.04	2.83	1.09	1.1	1.82	2.44	3.08	1.28	0.44	0.44	2.68	21.12	0.56	1.02	12.16	0.79	2.58
DR029827	MedDREB-38	0.49	0.25	0.25	0	0	0.08	0.24	0	0	0.08	0	0	0	0	0	1.12	1.29	0.85	12.68	0.52	0	7.69	0	0	472.69	2.16	2.49	0.35	0	4.75	17.71
DR015955	MedDREB-39	1.41	2.25	2.05	14.42	33.04	20.87	12.14	0.62	0.7	0.78	3.95	8.02	11.8	9.49	32.69	6	12.8	16.86	9.53	19.93	2.04	5.73	53.74	31.89	25.3	3.74	4.74	8.61	0	5.32	11.31
DR016033	MedDREB-40	0.47	0.14	0	0.2	0	0.13	0	0.07	0.33	0	0.2	0.21	0	0	0.06	1.13	0.56	0	0.35	0	0	0.07	0.13	0	7.92	102.51	0.11	1.4	0.53	0.12	0.17
DR026131	MedDREB-41	0	0	0	0	0	0	0	0	0	0	0	0	0	0	0	0	0.07	0	0	0	0	0	0	0	6.33	117.21	0	0	0	0	0
DR004252	MedDREB-42	0.12	0	0.31	0	0	0.12	0.18	0.06	0.18	0.44	0	0.06	0.12	0	0	3.24	1.91	0.69	0.19	0.06	0	0.18	1.45	0.06	0.07	4.39	1.43	5.68	37.18	0.37	1.1
DR004260	MedDREB-43	38.26	30.53	35.08	18.83	21.68	21.37	15.8	26.46	20.11	24.87	9.32	9.77	3.11	1.62	6.37	71.34	72.01	49.88	93.53	66.04	105.49	59.5	27.26	8.42	482.51	190.18	32.81	60.54	19.17	48.59	89.29
DR004890	MedDREB-44	0	0	0.33	0	0	0	0	0	0	0.67	0	0	0	0	0	0	0	0	0	0	0	0	0	0	0	0	0	0	0	0.07	0.07
DR023055	MedDREB-45	0.03	0.03	0.03	0.06	16.31	14.88	27.03	0.03	0.03	0.03	0	0	0.46	0.52	1.2	0.68	2.41	3.03	2.31	3.68	16.64	0.03	15.3	23.04	44.97	319.88	1.68	1.6	1.05	0.23	0.6
DR025001	MedDREB-46	0	0	0	0	0	0	0	0	0	0	0	0	0	0.07	0	0.44	0.07	0.14	0	0.45	0.84	0	0.14	0	10.19	110.7	0.06	0	1.09	0.06	0.12
DR010228	MedDREB-47	0	0.15	0.15	0.15	1.24	1.82	5.86	0.05	0.39	0	0	0.1	0.64	0.2	0.75	0.31	0.51	2.57	2.83	2.19	40.7	0.2	5.55	2.05	38.52	33.18	5.02	11.39	6.21	0.78	3.45
DR021968	MedDREB-48	2.64	0.07	0.84	0.21	1.06	0.68	0.75	0.79	0	1	0.21	0.29	0.21	0.07	1.71	11.42	5.6	3.37	2.81	0.3	0.99	1.25	1.1	0	10.96	85.91	0.34	1.14	2.7	1.15	2.85
DR031321	MedDREB-49	0.84	0	1.02	2.79	2.95	1.37	0.73	0.29	0.55	1.24	2.63	2.65	1.33	0.19	1.83	1.19	4.73	4.09	2.3	2.89	2.55	1.12	3.24	0.47	35.95	106.16	4.08	1.28	2.86	1.85	18.49
DR010421	MedDREB-50	0.95	1.27	0	0	0.16	0	0.08	1.47	1.4	0	0	0	0.08	0	0	0.66	0.5	0.33	0.08	0.08	0	0	0.08	0	0	0.26	0	0	0	1.3	2.82
DR010553	MedDREB-51	0.31	0.31	0.55	0.15	17.91	13.19	0.08	0	0.08	0.16	0.08	0	1.66	0.47	3.97	3.69	2.54	2.51	0.16	0.08	0	0.86	115.27	28	0.18	0	0.5	0.13	0	2.71	2.26
DR010731	MedDREB-52	2.52	3.48	2.07	1.49	4.2	3.15	2.5	2.16	1.66	1.46	0.95	1.27	0.75	1.16	1.76	4.12	5.87	6.15	2.07	1.98	1.37	2.39	4.48	1.75	109.68	28.29	2.18	1.73	2.42	1.28	2.19
DR011072	MedDREB-53	0.19	0	0.19	0	1.64	1.21	0.47	0.1	0.09	0.1	0.05	0.05	0.62	0.76	0.64	0.15	0.1	0	0.15	0.1	0	0	1.98	0.14	2.56	6.9	0.62	0.67	0.75	1.26	0.58
DR014537	MedDREB-54	0	0	0.09	0	0.09	0	0	0	0	0.62	0	0	0	0.09	0.9	0	0	0	2.25	0	0	0	0.69	0.26	131.15	8.25	0.15	0.07	0	0	0.22
DR014658	MedDREB-55	11.52	9.18	14.34	1.95	17.91	16.42	6.29	6.14	6.49	8.15	0.93	1.02	5.01	3.18	7.62	54.12	80.34	47.02	47.67	24.12	38.06	14.51	30.93	12.94	22.26	26.77	50.66	26.75	2.84	25.52	31.26
DR023871	MedDREB-56	0.09	0.09	0.05	0.04	0	0	0	0	0	0	0	0.05	0.05	0.05	0	0	0	0	0	0.14	0	0	0.09	0	2.32	1.08	6.73	21.6	2.86	0.08	3.13
DR023946	MedDREB-57	0	0	0.05	0	0	0	0.06	0.07	0	0	0	0	0	0	0.04	0	0.11	0	0.06	0	0	0	0.85	0	0	0	0.48	1.22	1.39	0.38	0.18
DR026657	MedDREB-58	4.82	1.64	3.64	5.45	7.34	6.01	19.02	10.64	4.65	4.79	3.68	7.19	7.85	2.74	15.25	2.24	4.36	5.42	36.69	149.36	26.11	3.94	44.98	46.59	35.39	127.62	7.02	15.59	54.82	2.39	2.59
DR034821	MedDREB-59	0	0	0.05	0	0	0	0.06	0.07	0	0	0	0	0	0	0.04	0	0.11	0	0.06	0	0	0	0.85	0	0	0	0.48	1.22	1.39	0.38	0.18
DR013064	MedDREB-60	1.26	0.94	1.8	0.54	1.12	1.51	0.44	0.23	0.76	0.74	0.82	0.57	0.28	0.17	0.89	0.86	0.8	0.28	2.07	0.41	1.4	1.1	0.22	0.6	3.81	85.56	0.31	0.92	2.16	0.63	0.66
DR013236	MedDREB-61	0.06	0.06	0.11	0	3.25	2.59	0.05	0	0	0.23	0	0.06	0.56	0.39	1.84	0.35	0.23	0.79	7.21	5.46	6.52	0.71	1.48	0.94	4.88	22.22	1.44	0.19	0	0.68	3.43
DR013440	MedDREB-62	1.07	1.28	2.1	2.86	0.3	0.48	0.05	3.08	2.99	3.03	2.82	2.54	0.05	0.05	0	1.22	1.12	1.2	0.15	0.73	0.38	0.92	0.05	0.54	0.23	0.05	1	1.25	0	1.99	2.12
DR032715	MedDREB-63	0.41	0.16	0.08	0	0	0	0	0	0	0	0	0	0	0	0	0	0	0.09	1.86	0	0	0.98	0	0	0	0	0	0	0	0.35	9.45
DR009426	MedDREB-64	1.31	0.14	0.49	0.41	0.63	0.34	0.48	0.14	0.07	0.21	0.35	0.29	0.14	0.56	1.96	11.94	3.98	0.64	1	0.07	0.46	0.62	0.82	0.14	6.81	43.45	0.06	0.42	0	0.18	0.47
DR009688	MedDREB-65	4.39	1.81	3.65	1.6	3.14	3.15	3.68	2.43	2.75	3.06	0.62	1.16	2.44	1.06	4.7	1.16	2.52	2.17	6.39	13.98	7.98	7.96	17.02	21.86	2.66	1.15	1.46	1.46	0	4.13	4.69
DR009693	MedDREB-66	0	0	0	0	0	0	0	0	0	0	0	0	0	0	0	0	0	0	0.58	0.66	0	0	0	0	0.34	0	0	0	0	0	0.23
DR009846	MedDREB-67	0.3	0.23	1.29	1.2	0.54	0.44	0.37	0.08	0	0.15	1.89	0.24	0.23	0.15	0.5	0.71	0.87	1.25	4.99	9.15	3.47	7.75	0.97	0.68	7.5	5.54	3.09	1.82	0	1.71	1.99
DR016108	MedDREB-68	0	0	0	0.14	0.07	0.14	0.65	0	0	0.07	0	0.08	0.07	0.07	0.14	0.76	0.61	0	0.3	0	0	0	0.07	0.22	13.74	114.28	0	0.19	0	0.06	0.31
DR029134	MedDREB-69	0.09	0.09	0.09	0.09	0	0	0	0	0	0.48	0	0	0	0	0	0.99	0.2	0.49	3.84	0	0	0.09	0	0	0.22	0.41	2.75	1.44	0	1.21	22.11
DR005565	MedDREB-70	0	0	0	0	0	0	0	0	0	0	0.11	0	0	0	0	0.24	0.24	0.59	1.14	4.53	0.24	1.45	0	0	0.13	0.62	0.96	0.85	0	0.47	0.19
DR005722	MedDREB-71	0	0	0	0	0	0	0	0	0	0	0	0	0	0	0	0	0	0.08	0	0.26	1.24	0	0	0	0	0.09	0	0	0	0	0
DR005727	MedDREB-72	0.12	0.12	0.36	0.36	0	0	0	0.12	0.12	0	0	0	0	0	0	0.26	0.26	0	1.1	0.26	0	0.36	0	0	1.69	24.56	0.47	0.41	4.53	0.31	2.8
DR005972	MedDREB-73	2.25	2.72	3.9	1.01	9.26	10.37	21.83	1.37	1.09	2.83	0.09	0.55	2.22	1.37	3.51	33.31	44.86	39.83	61.97	37.88	52.82	13.7	7.94	18.97	121.45	71.37	38.68	21.38	11.56	11.45	39.34
DR022436	MedDREB-74	40.69	24.08	34.77	7.82	19.27	15.85	20.93	21.82	16.09	22.53	4.06	4.39	2.88	1.59	5.01	34.2	34.19	43.68	19.04	22.49	110.85	20.24	80.49	102.06	16.03	25.67	63.36	63.86	13.28	41.56	33.9
DR022448	MedDREB-75	0.33	0.07	0.14	0	0	0	0.07	0.07	0.13	0.07	0	0	0	0	0	2.45	3.29	2.42	7.72	1.35	1.1	0.33	0.2	0.13	2.71	17.9	6.66	5.41	1.57	1.11	6.48
DR022604	MedDREB-76	1.41	0.1	1.7	0.1	0.2	0	0.39	2.29	1.59	0.82	0	0.21	0	0	0	0	0	0	0.41	0.32	0	0.2	1.2	5.21	0	1.88	0.4	0.09	0	1.03	1.43
DR014408	MedDREB-77	0	0	0	0	0	0	0	0	0	0	0	0	0	0	0	0	0	0	0	0	0	0	0	0	20.89	49.14	0	20.68	31.86	1.82	1.54
DR032937	MedDREB-78	0	0	0	0	0	0	0	0	0	0	0	0	0	0	0	0	0	0	0	0	0	0	0	0	24.45	2.38	0.06	0	0	0	0.15
DR034873	MedDREB-79	0.03	0	0	0	0.03	0.1	0	0.03	0	0.03	0	0	0	0	0	0	0.13	0.27	0.61	0.15	0	0.21	0.08	0	0.1	0.09	0	0.02	0	0	1.67
DR000143	MedERF-1	0	0	0	0.24	0	0	0.12	0	0	0	0.06	0	0.06	0	0.06	0.77	1.67	0.19	3.21	1.9	0.14	0.25	0.55	0	14.61	4.45	0.55	0.32	0.48	1.46	1.17
DR000392	MedERF-2	20.82	17.73	40.96	0.09	0	0.09	0.18	53.93	53.87	45.28	0.18	0.18	0.09	0.09	0.13	1.01	0.37	2.81	3.91	0.24	0.88	8.95	0.57	0.04	11.47	147.14	0.47	0.55	0	11.53	1.35
DR000555	MedERF-3	0.13	0.13	0.32	0	0	0	0.19	0.2	0.25	0.26	0	0.07	0	0	0	0	0.07	0.07	2.37	1.61	1.74	0.76	0	0.19	0.08	0.07	0.2	0.16	0.49	0.06	0.38
DR001289	MedERF-4	0.27	0.62	0.27	0.35	0.63	0.26	0.17	0.27	0.44	0.36	0	0	0.9	0.09	1.16	0.09	0.28	1.47	0.82	1.7	1.74	4.07	1.32	0.97	0.63	0.29	0.35	22.75	2.04	0.84	18.45
DR001769	MedERF-5	0.27	0.09	0.46	0.27	1.58	0.89	0.18	0.76	0.09	0.37	0.09	3.75	1.21	0.09	0.6	0.58	5.88	1.24	0.56	21.66	22.58	0.27	1.45	0	0.43	0.4	0.15	29.21	29.46	0.47	35.25
DR002213	MedERF-6	0	0	0	3.06	195.7	146.1	94.12	0	0	0.04	0.92	1.21	69.25	26.33	121.89	0.21	43.74	54.77	0.97	172.3	293.1	0.04	669.7	443.53	13.45	32.83	1.19	2.45	409.91	0.07	0
DR002575	MedERF-7	5.38	2.75	3.08	3.19	2.36	0.56	2.93	3.42	4.88	5.74	5.33	7.13	1.59	1.38	2.41	11.8	10.1	9.76	29.76	24.18	61.93	9.78	5.93	3.54	4.87	20.94	7.29	10.54	11.54	8.45	8.35
DR002954	MedERF-8	0.18	0.09	6.3	0	0.19	0	0.18	0.19	0	16.12	0	0	0.09	0.37	0.94	0	0	0.38	2.16	2.05	9.69	0	1.27	0.18	115.72	213.28	0.29	1.57	207.62	1.18	1.54
DR003202	MedERF-9	0	0	0	0	0	0	0	0	0	0	0	0	0	0	0	0	0	0	0	0	0	0	0	0	0	0	0	0	0	0	0.35
DR003244	MedERF-10	0.06	0.06	0	0.06	0.59	0.34	9.59	0.12	0	0.18	0	0.06	0.06	0.17	0.39	0.18	0.06	0.12	0.12	1.17	31.41	0	5.34	15.98	68.68	132.01	0.19	0.2	55.47	0	0.05
DR007824	MedERF-11	0	0.07	0.07	0	0.2	0.51	2.19	0	0	0	0	0	0	0	0.06	0.14	0.14	1.61	0.2	0.35	0.43	0.06	0.13	0.52	2.32	2.7	0.16	0.17	0	0.28	3.07
DR007923	MedERF-12	0.43	0.24	0	0	0	0.05	0.1	0	0	0	0	0.05	0	0	0	0.1	0.05	0.05	7.77	4.97	2.93	7.67	0.14	0.05	0.06	0.21	1.78	0.81	0.38	0.85	1.63
DR007976	MedERF-13	0	0	0	0	0	0	0	0	0	0	0	0	0	0	0	0.1	0.21	0.05	0	0	0.44	0	0	0	0	0	0.4	0.04	0	0	0
DR016916	MedERF-14	0	0	0	0	0	0	0	0	0	0	0	0	0	0	0	0	0	0	0	0	0	0.04	0	0	0	0	0	0	0	0	0
DR030510	MedERF-15	3.33	2.74	3.04	0	0.37	0.82	2.07	0.86	1.24	1.4	0.05	0.22	0.11	0.1	0.05	2.88	1.47	1.12	11.68	7.88	0.63	3.32	0	0	161.32	9.35	0.81	0.37	0	0.51	0.27
DR032109	MedERF-16	2.53	2.15	1.67	16.9	2.66	0.64	2.11	1.09	0.68	2	10.4	13.12	0.76	0.07	0.77	4.09	5.79	2.17	0.91	3.02	0	1.55	7.52	1.18	2.17	5.93	1.45	1.16	3.92	1.39	63.09
DR034248	MedERF-17	0	0	0	0	0	0	0	0	0	0	0	0	0	0	0	0	0	0	0	0	0	0	0	0	0	0	0	0	0	0	0.2
DR006325	MedERF-18	1.3	0.35	0.61	0	0.53	0.59	0.09	0.72	0.17	0.35	0	0.09	0.09	0.09	0.08	2.74	4.29	6.68	7.32	23.02	11.85	0.78	1.55	0	0.1	1.53	3.32	24.19	2	4.94	17.67
DR006540	MedERF-19	0	0	0	0	0	0	0	0	0	0	0	0	0	0	0	2.34	1.82	7.33	31.76	9.13	0	2.02	0.19	0	14.02	2.44	4.19	5.99	0	9.08	23.68
DR012349	MedERF-20	11.82	4.62	8.08	0.23	0.09	0	0	8.12	11.21	13.78	0	0.85	0	0	0	0.3	0.09	0.26	0.52	0	1.29	1.04	0.5	0	0	0.09	0	0.07	0	5.02	0.24
DR012476	MedERF-21	231.18	112.81	146.97	15.2	0.41	0.33	0.2	140.97	146.04	124.83	3.55	15.17	0.2	0.2	0.13	13.04	4.34	0.69	19.76	8.2	3.09	86.13	0	0	0	0.07	0.49	0.81	0	61.35	2.64
DR018185	MedERF-22	104.36	100.25	96.54	113.08	178.73	151.84	97.4	51.98	62.48	90.04	69.43	90.48	62.3	46.6	82.34	259.16	261.36	342.19	120.25	132.18	270.94	149.51	163.78	319.41	35.58	336.27	304.73	136.23	533.23	192.39	447.67
DR018510	MedERF-23	18.69	12.23	19.61	2.31	26.68	42.29	34.28	8.28	10.75	24.02	2.53	3.11	53.03	44.82	45.01	29.52	28.4	28.11	41.47	19.49	15.62	44.62	11.49	7.48	18.04	22.37	23.42	15.08	2.21	52.35	42.2
DR020157	MedERF-24	0.39	0.26	2.55	0.26	1.89	1.89	2.36	0.6	1.4	1.92	0.06	0.27	0.65	0.13	0.55	0.47	3.57	1.46	0.8	14.38	27.84	0.13	49.87	38.17	18.3	2.47	8.03	10.7	37.74	2.88	0.66
DR020178	MedERF-25	0.05	0	0.05	0.05	0.1	0.15	0.5	0	0.1	0	0.1	0.05	0.25	0.25	0.34	0.1	0.26	0	0	0	0	0.05	0.1	0.25	0	0.06	0.04	0.04	0	0.22	0.09
DR028526	MedERF-26	6.88	3.76	8.2	1.62	5.79	4.75	2.17	1.31	2.24	8.26	0.41	0.38	1.23	0.55	3.38	7.68	7.79	12.92	10.61	4.34	17.08	6.54	10.63	2.04	2.23	23.37	6.07	6.72	1.8	10.47	18.58
DR028601	MedERF-27	0	0	0	0	0	0.13	0.19	0	0	0	0	0.27	0	0.07	0.12	0.2	0.07	0.13	2.44	3.75	2.01	0.46	0.19	0.2	54.6	1650.11	0.21	1.99	0	0.34	4.59
DR008733	MedERF-28	0.04	0.04	0	0	0	0	0.11	0.04	0.04	0	0.11	0	0	0	0	0.04	1.27	7.81	0.04	0.12	3.17	0	0.29	0.07	0.05	0.28	0.74	6.78	82.46	0.03	0.07
DR014879	MedERF-29	0	0	0.07	0	0.07	0	0.07	0.07	0	0.55	0.07	0	0	0	0	0	0	0.14	0.07	0	1.1	0	0.2	0	1.82	0.22	0.11	0.7	0.52	0.29	0.4
DR015041	MedERF-30	0.45	0.13	0.2	0.06	0.26	0.44	1.08	0	0	0.26	0.13	0	0.07	0	0.18	4.31	2.09	3.98	8.7	3.42	7.44	0.06	13.79	14.24	1.45	2.26	2.92	7.62	71.45	1.07	0
DR015288	MedERF-31	0.05	0.22	0	0.11	2.57	1.16	1.66	0	0	0	0.43	0.11	1.14	4.33	2.72	0.06	0.45	0.11	0.84	0.57	0	0	0.7	0.05	205.47	1462.33	1.85	0.52	3.82	0	0.93
DR017042	MedERF-32	7.1	4.97	9.68	10.22	13.32	12.58	25.04	5.75	8.66	12.71	13.31	10.55	26.58	32.47	31.32	12.99	14.8	11.36	28.92	21.61	16.36	11.68	14.55	7.98	8.08	76.45	20.4	22.81	26.54	16.86	18.69
DR017173	MedERF-33	0.13	0	2.43	0	0.27	0.13	0.92	0.07	0.13	3.9	0	0	0	0	0	0.07	0.07	0.21	5.26	34.89	8.5	0	3.04	3.92	18.06	6.06	1.29	1.56	0.52	0.52	4.85
DR017174	MedERF-34	0	0.3	0.44	0.45	0.31	0.15	1.01	0.16	0.15	0	0	0	0.62	0	0.27	0.33	0.64	0.48	0.76	0.48	9.23	0.3	1.19	2.1	0	0	0.35	0.62	1.11	0.38	4.65
DR017404	MedERF-35	7.72	4.59	10.38	1.36	0	0.19	0	2.52	2.79	4.86	0.2	0.41	0.1	0	0	14.26	9.67	5.4	4.8	6.25	4.89	11.13	0.19	0.1	3.9	0.86	8.04	4.74	0	14.4	16.88
DR020460	MedERF-36	0.77	0.15	0.23	0	0	0	0.08	0.48	0.23	0.08	0.15	0	0	0	0	0.89	0.32	0.08	0.16	0.08	0	0	0	0	0	0	0	0	1.19	1.6	0.91
DR020724	MedERF-37	0	0	0.07	0.84	0.73	1.15	20.62	0	0	0	0.13	0.41	0.2	0	0.68	0.61	1.09	2.97	6.38	19.05	155.82	0.39	22.68	49.93	6.6	38.92	21.63	44.21	131.64	0.92	0.84
DR027971	MedERF-38	6.11	2.61	12.62	1.86	0.53	0.51	0.61	2.98	3.54	16.84	0.65	1.72	0.57	0.31	0.8	8.21	6.77	10.07	1.97	2.88	1.5	1.22	0.22	0.48	1.05	45.18	2.8	3.01	0	5.87	5.44
DR029702	MedERF-39	0	0	0	0	0	0	0	0	0	0	0	0	0	0	0	0.17	0	0	1.16	1.79	2	0	0.2	0	1.67	0	0.17	0.11	0	0.47	3.68
DR029821	MedERF-40	1.38	1.1	0.76	9.19	15.6	15.44	91.26	0.36	0.23	0.18	2.82	2.82	4.08	2.84	14.68	22.72	92.01	29.88	74.85	141.25	144.99	2.7	88.75	138.89	278.24	348.4	23.97	38.34	240.88	5.63	58.43
DR030007	MedERF-41	0.49	0.25	0.9	0.57	1.58	1.2	0.64	0	0.57	0.25	0.41	0.34	1.42	0.33	1	3.19	1.29	0.77	0.34	1.4	0.9	1.06	0.41	0.9	1.84	0.45	2.82	0.42	0	1.35	1.32
DR030282	MedERF-42	13	7.99	4.94	11.73	0.78	0.69	0.59	7.63	7.71	7.19	15.95	22.06	0.18	0	0.06	26.92	30.76	21.08	148.19	82.41	18.2	78.94	1.88	4.07	48.95	47.85	74.26	16.8	0	24.77	39.91
DR030283	MedERF-43	12.53	1.69	4.44	5.16	0.45	0.64	4.19	4.16	0.51	6.91	3.89	2.38	0.3	0.15	0.83	106.7	132.74	35.95	58.6	6.71	12.63	11.04	10.1	2.04	32.4	24.03	6.96	12.11	3.98	1.85	24.94
DR030298	MedERF-44	0.16	0.05	0.32	0	0	0.05	0.16	0.11	0.05	0.05	0	0.06	0.05	0	0.05	0.11	0.22	0.22	0.22	0.39	0.06	0.11	0.11	0	0.25	0.58	0	0.23	0	0.09	0.37
DR014059	MedERF-45	0	0	0	0	0.04	0.03	0.08	0	0	0	0	0	0	0.03	0	0.11	0	0.08	5.95	1.09	1.35	0.17	0.16	0.56	55.75	25.74	0.25	0.13	2.44	0.07	0.06
DR019575	MedERF-46	0.12	0	0	0.24	0	0	0	0	0.12	0	0.25	0	0	0	0	0	0	0	0.12	2.6	0.79	0	0.24	0	0.71	0.54	0	0.41	2.74	0.1	0.1
DR028898	MedERF-47	0	0	0	0	0	0	2.51	0	0	0	0	0.3	0.1	0.29	0.44	0.4	0	0.99	7.1	14.36	78.27	0.09	20.1	8.5	12.6	9.91	0	0.73	184.11	0.24	0.4
DR015602	MedERF-48	0	0	0	0	0.05	0	0.34	0	0	0	0	0	0	0	0	0	0	0.1	0	0.21	6.27	0	0.49	0.93	0.29	2.03	0.44	0.21	15.47	0.04	0
DR015650	MedERF-49	0.05	0	0.05	0	0	0	0	0	0	0	0	0	0	0	0	0.3	0.4	0.05	0.05	0	0	0	0	0	0	0	0.2	0.08	0	0.17	2.74
DR015707	MedERF-50	0	0	0	0	0	0	0	0	0	0	0	0	0	0	0	0	0.49	0	0	0	0	0	0	0	65.41	0.31	0	0.08	0	0	0.39
DR015708	MedERF-51	0	0	0	0	0	0	0	0	0	0	0	0	0	0	0	0	0	0	0	0	0	0	0	0	0	0	0	0	0	0	0
DR015709	MedERF-52	0.3	0	0.14	0	0	0	0	0	0	0	0.15	0.16	0	0	0	0	0	0	0	0	0	0	0	0	0	2.29	0	0	0	0	0
DR015873	MedERF-53	2.07	1.04	1.88	0	0.19	0	0	0.78	0.46	1.34	0	0	0	0	0.09	6.77	0.5	1.18	0.68	0	0	1.51	0.09	0.19	0.11	0.1	4.86	7.24	4.32	11.33	3.56
DR020949	MedERF-54	0	0	0	0	0	0	0	0	0	0	0	0	0	0	0	0	0	0	0	0	0	0	0	0	0.43	0.27	0.38	0.41	1.83	0	0.4
DR026184	MedERF-55	2.55	2.48	5.02	0.15	0.99	0.8	0.56	3.48	3.13	5.6	0.05	0.11	0.26	0	0.1	0.32	0.32	0.37	0.64	1.14	0.79	0.15	2.39	0.87	2.08	1.45	0.63	0.81	1.62	3.94	0.8
DR026504	MedERF-56	1.89	1.16	2.4	0.4	0.21	0.26	0.74	0.56	0.67	1.6	0.14	0	0	0.34	0.7	16.5	17.69	7.48	6.39	0.36	0.67	14.3	0.2	0.2	4.42	21.94	3.5	0.65	197.85	12.07	3.88
DR003793	MedERF-57	0	0	0	0	0	0	0	0	0	0	0	0	0	0	0	0	0	0.13	0	0	0	0	0	0	0	0	0	0	0	0.22	0.37
DR003940	MedERF-58	0	0	0	0.18	0	0	0	0	0	0.25	0.06	0.06	0.06	0.06	0	0	0.06	0	0	3.43	0	0	0.12	0	0.07	0.07	0	0	0	0	0.05
DR004180	MedERF-59	0	0.04	0	0.11	0.22	0.32	0.25	0.04	0.14	0.08	0.07	0.11	0.11	0.47	0.38	0.3	0.11	0.15	0	0	0	0	0	0	0	0	0.03	0.03	0	0.23	0
DR004604	MedERF-60	28.99	22.71	8.47	9.44	5.7	3.3	4.54	26.44	29.3	12.98	9.3	13.4	5.03	4.59	7.67	63.97	34.41	53.76	89.85	72.33	81.56	63.26	20.76	7.11	2.98	11.13	44.29	43.47	16.31	60.24	37.29
DR022894	MedERF-61	11.78	9.85	11.28	8.86	6.91	4.76	4.34	11.58	10.17	13.12	4.3	7.3	1.9	0.91	3	9.57	12.04	9.67	11.86	15.11	14.3	12.29	8.46	6.57	15.93	12.35	8.2	12.05	24.1	15.12	17.45
DR024734	MedERF-62	1.36	0.94	0.58	0	0.22	0.7	1.77	0.52	0.42	0.15	0.29	0	0.29	0.29	1.08	12.78	4.43	1.41	1.63	0.38	1.97	0.21	0.92	0.86	1.36	16.19	2.31	6.15	18.95	1.5	161.93
DR024970	MedERF-63	0	0	0	0	0	0	0	0	0	0	0	0.06	0	0	0	0	0	0	0.77	0.78	3.17	0	0	0	1.01	2.9	0.55	0.59	41.25	0.05	0.44
DR025253	MedERF-64	0.04	0.09	0.09	0.09	0.79	1.19	0.87	0	0.04	0.13	0	0.05	0.04	0.09	0.54	0	0.14	0	1.32	0.97	1.59	0.13	5.43	1.17	73.5	494.68	0.18	0.42	140.71	0.23	0.23
DR033720	MedERF-65	41.66	46.07	84.4	3.48	0.66	0.64	0.05	60.23	60.66	99.33	1.07	2.14	0.24	0.28	0.36	5.59	5.8	4.08	8.98	1.44	0	29.62	0.28	0	2.3	11.4	0.38	0.91	0	29.19	7.85
DR018950	MedERF-66	0.02	0.02	0	0	0	0	0	0	0.1	0	0	0	0	0	0	0.78	0.37	0.16	0.02	0	0	0.04	0	0	0	0	0	0	0	0	0.18
DR019253	MedERF-67	0.44	0.26	0.64	0.13	0.06	0	0.5	0.07	0.38	0	0.13	0.07	0	0	0	0.27	0.4	0	3.37	10.87	5.1	0	0.19	1.2	4.6	34.8	1.29	1.6	4.96	0.17	5.07
DR019390	MedERF-68	0.09	0.05	0	0.36	0	0	0	0	0	0.05	0.32	0.52	0.05	0	0	0.14	0.05	1.18	0	0	0	0	0	0.09	0	0	0	0.04	0	0.16	0.12
DR019424	MedERF-69	0	0	0	0	0	0	0	0.06	0	0	0	0	0	0	0	0	0	0	0	0	0.06	0	0	0	0	0	7.51	1.07	0.44	0	0
DR021393	MedERF-70	16.01	7.5	9.37	2.27	1.08	0.37	0.45	69.99	52.43	39.48	31	53.53	0.15	0.15	0.72	1.2	1.52	2.05	42.51	5.52	0	2.66	1.74	0.23	2.8	0	1.19	2.37	0	5.01	0.45
DR021626	MedERF-71	0.02	0.02	0	0	0	0	0	0	0.1	0	0	0	0	0	0	0.78	0.37	0.16	0.02	0	0	0.04	0	0	0	0	0	0	0	0	0.18
DR021940	MedERF-72	0.38	0.64	0	0	0	0.56	0.5	0	0	0	0	0	0.13	0	0.06	2.52	0.8	6.28	12.61	8.44	9.92	13.02	5.98	4.99	34.88	308.52	6.22	6.52	37.72	1.56	2.78
DR021999	MedERF-73	0.33	0.43	0.29	0.09	25.23	25.13	6.41	0	0.23	0.34	0	0.29	6.02	3.48	8.67	0.83	1.66	7.41	3.64	11.74	15.6	0.7	51.07	53.95	6.3	30.62	5.86	5.42	0.37	6.62	21.42
DR024410	MedERF-74	19.29	11.48	12.92	1.9	4.93	3.94	1.36	12.47	12.61	14.91	1.21	2.04	2.36	1.13	3.06	35.08	36.92	31.83	41.65	31.21	31.54	45.87	10.87	5.22	7.28	8.52	26.62	30.49	4.15	30.01	38.26
DR035171	MedERF-75	0	0	0	0	0	0	0	0	0	0	0	0	0	0	0	0	0.43	0	0	0	0	0	0	0	0	0	0	0	0	0.14	0.36
DR010396	MedERF-76	0	0	0	0	0	0	0	0	0	0	0	0	0	0	0	0	0.12	0	0.12	0.04	0	0	0	0	0.09	3.66	0.03	0	2.49	0.03	0.03
DR010515	MedERF-77	0.69	0.39	0.31	3.73	14.49	11.76	15.64	0	0.15	0	0.92	0.4	1.79	1.78	2.46	11.03	31.04	14.86	32.2	80.85	67.52	11.48	23.34	74.74	29.14	18.76	47.56	20.13	0	8.53	11.81
DR010604	MedERF-78	15.9	18.09	30.35	0.77	0.7	0.81	0.22	20.07	24.52	39.09	0.17	0.59	0.48	0.13	1.79	4.33	2.66	3.87	1.78	0.28	0.58	0.91	0.26	0	1.04	148.72	4.82	0.92	0	9.15	2.38
DR010675	MedERF-79	6.4	0.55	10.21	11.84	3.8	2.82	3.24	4.59	4.41	12.41	14.04	14.31	3.11	3.14	5.12	6.88	8.32	6.63	6.97	6.05	0	8.46	3.11	0.81	3.35	0	6.58	9.27	0	15.3	16.66
DR010961	MedERF-80	0.14	0	0	0.07	0.83	0.8	1.75	0.07	0	0	0	0	0.28	0.14	0.19	0.43	0.36	0.35	8.05	2.03	0.6	0.34	12.34	8.34	2.91	12.89	0.6	3.07	25.98	0.3	1.86
DR023685	MedERF-81	3.25	2.68	16.48	5.35	19.26	15.37	18.33	1.27	1.67	6.68	7.14	6.03	7.57	9.5	9.3	52.68	33.23	81.81	23.04	18.47	185.89	17.3	89.49	252.44	23.96	292.83	18.53	5.2	5.59	27.45	26.04
DR027577	MedERF-82	0.06	0.06	0	0	0	0.06	0	0	0	0	0	0	0	0	0	0	0.33	0	0	0	0	0	0	0	0	0	0	0	0	0	0
DR027578	MedERF-83	0	0	0	0.16	0	0	0	0	0.08	0	0	0.08	0.08	0.16	0	0	1.4	0	0	0	0	0	0	0	23.31	1.46	0.31	0	0	0.07	0.4
DR013292	MedERF-84	0	0	0	0	0	0	0.13	0	0	0	0.13	0	0	0	0	0.28	0	0	0	0	0	0	0	0	0	0.15	0	0.11	2.94	0	0
DR013502	MedERF-85	0.18	0	0.09	0	0.09	0	0	0	0.18	0	0.46	0.97	0.19	0	0	1.56	1.94	0.1	3.5	7.86	2.92	0.55	0.27	0	7.27	8.21	0.07	0.55	0	1.19	8.08
DR013503	MedERF-86	0	0	0	0	0	0	0	0	0	0	0	0	0	0	0	0	0	0.27	0	0	0	0	0	0	0	4.2	0	0	0	0	0
DR013504	MedERF-87	0	0	0	0.29	0.15	0.29	3.69	0	0	0	0	0.16	0.3	0	0.13	0	0.31	0.31	1.33	2.68	3.01	0	2.04	1.91	0	0.33	0.68	1.34	0	0.25	1.08
DR013747	MedERF-88	0.2	0	0.29	0.39	0.4	0.38	0.1	0	0	0.2	0.2	0.1	0.1	0	0	2.19	1.14	0.82	0.4	2.83	2.14	1.48	0.88	1.47	72.39	0.65	1.32	1.42	0	0.76	0.17
DR023242	MedERF-89	0	0	0	0	0	0	0.05	0	0	0	0	0	0.05	0	0	0	0	0	0	0	0	0	0.05	0	0	0	0	0	0	0.04	1.3
DR023347	MedERF-90	0	0	0	0	0.07	0	0	0	0	0	0	0	0	0	0	0	0.15	0	0	0.16	0	0	0.22	0	2.61	2.01	0	0	0	0	1.5
DR023416	MedERF-91	1.2	1.71	0.67	0.49	0.72	1.65	0.98	0.34	0.43	0.9	0.05	0.28	0.11	0.27	0.42	1.7	0.74	1.74	3.48	1.62	1.38	2.12	1.41	0.43	1.17	0.18	2.36	0.57	0	2.84	2.87
DR032191	MedERF-92	10.58	6.75	6.03	3.76	40.81	26.59	12.46	6.63	6.3	5.74	2.72	3.05	9.33	8.98	24.8	19.51	25.65	29.54	23.23	38.58	16.36	15.08	91	89.99	49.75	9.22	24.49	13.51	15.79	22.78	32.3
DR032630	MedERF-93	36.16	40.12	38.61	1.86	45.36	30.81	16.41	57	65.78	40.33	2.87	4.43	15.76	8.44	17.2	2.35	3.53	6.64	35.54	33.81	23.28	1.43	42.5	60.96	2.75	0.62	27.2	12.1	0	18.71	17.68
DR032709	MedERF-94	0.41	0.41	0	0.46	3.81	5.05	30.19	0	0	0	0.06	0.06	2.13	0.12	3.01	8.32	24	5.31	57.25	159.49	166.98	1.52	24.91	24.85	109.65	252.88	11.98	19.52	52.49	1.65	31.68
DR009631	MedERF-95	0	0	0.33	0	1.12	0.25	0	0	0	0.6	0	0	0.59	0.46	0.31	0	0	0.13	0	0	0	0	0	0	0.85	3.61	0.05	0.11	0	0.68	1.28
DR009739	MedERF-96	157.37	171.85	158.24	138.2	167.51	135.09	157.4	102.77	124	182.74	116.04	217.99	40.49	25.99	49.39	198.42	280.27	193.93	117.38	159.26	195.9	176.6	240.85	423.62	172.48	350.74	214.74	161.44	278.24	196.96	101.17
DR009868	MedERF-97	0	0	0.11	0	0.11	0.11	0.11	0.11	0.11	0.11	0	0	0	0	0	0.17	0	0.06	0.06	0.12	0.61	0.22	0.22	0.17	0.13	0	0	0.05	0.44	0.05	0.1
DR007055	MedERF-98	0	0	0	0	0	0	0	0	0	0.09	0	0	0	0	0	0	0	0	0	0	0	0	0	0	0	0.2	0	0	0	0.16	1.24
DR016133	MedERF-99	0	0	0	1.36	2.63	3.24	1.22	0	0.09	0.05	0.92	2.22	3.17	1.87	4.73	0.75	4.28	1.04	8.46	51.05	8.79	0.14	0.54	1.93	7.13	3.11	9.78	5.54	0.7	1.96	24.06
DR016205	MedERF-100	4.4	5.16	17.58	21.88	15.04	12.75	7.18	4.28	3.16	6.88	22.66	25.7	19.46	12.71	17.12	1.15	4.82	2.21	5.84	12.66	13.88	6.46	7.66	5.68	0.34	1.17	3.94	4.2	0	2.3	2.8
DR016226	MedERF-101	0	0	0.78	0	0	0	0.2	0	0	0.21	0	0	0	0	0	0	0.23	0.23	0	0	0	0	0	0	0	0	0.16	0.17	0	0.34	0.33
DR016391	MedERF-102	71.48	87.01	79.33	34.48	56.97	45.09	24.82	44.04	59.91	76	24.24	32.84	16.88	4.7	21.87	136.83	180.07	105.82	60.63	62.48	49.33	167.42	35.67	29.92	137.05	457.39	48.73	105.48	313.46	114.43	80.4
DR029155	MedERF-103	0	0	0	0	0	0	0.06	0	0	0	0	0	0	0	0	0	0	0	0	0.06	0	0	0.11	0.11	0	0	0	0	0	0	0
DR005217	MedERF-104	54.42	31.81	98.69	35.32	57.82	46.47	21.69	16.12	13.01	34.39	52.09	42.6	24.61	16.66	39.68	199.34	155	230.01	69.23	51.73	152.91	27.27	119.82	39.44	76.62	511.36	75.83	30.38	25.04	53.31	131.59
DR022209	MedERF-105	630.42	974.9	430.14	7.49	13.76	13.46	15.95	1292.24	1109.63	723.04	7.75	8.01	14.91	17.81	14.72	10.03	8.02	7.74	20.23	13.57	11.76	11.77	24.47	8.03	11.97	26.68	8.47	7.02	6.37	1189.84	14.29
DR022477	MedERF-106	0.04	0	0	0	6.52	5.5	17.04	0	0.04	0	0	0.04	0.86	0.48	4.16	0.11	3.03	2.3	2.06	9.98	49.56	0.15	382.96	306.43	10.5	14.23	0	1.51	11.81	0.03	0.19
DR022691	MedERF-107	2.32	2.57	1.1	0.11	7.01	5.26	9.39	1.05	1.79	0.58	0.17	0.29	1.89	0.68	2.26	0.71	1.48	0.7	2.66	0.96	10.81	8.24	13.88	9.71	7.37	11.96	0.32	1.14	16.48	0.8	0.73
DR030916	MedERF-108	0.24	0.24	0.07	0.14	5.17	4.89	0.41	0.11	0.07	0.14	0	0.04	0.94	0.52	0.8	0.21	0.07	0.21	0.91	0.22	0	3.15	3.46	1.1	0.25	0.04	0	0	0	0.43	0.06
DR034296	MedERF-109	0	0	0	0	0	0	0	0	0	0	0.08	0	0	0	0	0	0	0	0	0	0	0	0	0	0	0	1.45	0	0	7.99	0.13
LS_HB: Long stamens of big bud; LS_HL: Long stamens of small bud; LS_SH: long stamens of blooming stage; SS_HB: Short stamens of big bud; SS_HL: Short stamens of small bud; SS_SH: Short stamens of blooming stage; cirui_HB: Pistils of big bud; cirui_HL: Pistils of small bud; cirui_SH: Pistils of blooming stage; epian_HB: Sepals of big bud; epian_HL: Sepals of small bud; epian_SH: Sepals of bloomin…

## Sheet: Table Sx
Table Sx. RT-qPCR primers in M. dodecandrum.
Gene name	Gene ID		Primers(5' to 3')
MedActin1(Internal reference)	DR019350	F	TGCCCTTGACTATGAACAGG
		R	GAATCTCTCAGCACCAATCG
