# Supplementary material for: Bioinformatic Assessment and Expression Profiles of the AP2/ERF Superfamily in the Melastoma dodecandrum Genome
Source: Int J Mol Sci. 2023 Nov 15;24(22):16362. doi: 10.3390/ijms242216362 (PMC10671166; doi:10.3390/ijms242216362)
Supplement: Supplementary file 1 [file ijms-24-16362-s001.zip › Supplementary Table S4.xlsx]

## Sheet: Table S1
Table 4. Physicochemical properties of AP2ERF gene family proteins in M. dodecandrum.
Gene ID	Gene name	Lengh（aa）	Isoelectric Point(PI)	Molecular Weight(kDa)	Instability Index（II）	Aliphatic Index(AI)	Grand Average of Hydropathicity(GRAVY)
DR000720	MedAP2-1	395	6.53	43613.3	46.5	60.35	-0.7
DR008812	MedAP2-10	580	8.11	62687.7	49.77	57.26	-0.518
DR018612	MedAP2-11	374	5.81	40958.2	57.39	59.52	-0.713
DR021296	MedAP2-12	357	8.64	39754.4	54.35	54.17	-0.656
DR004315	MedAP2-13	574	7.28	62735.1	51.88	63.31	-0.504
DR010061	MedAP2-14	672	8.92	74705.4	44.19	53.48	-0.708
DR010237	MedAP2-15	209	9.93	22946.1	61.56	79.47	-0.251
DR021760	MedAP2-16	534	8.96	58620.3	60.29	61.93	-0.632
DR024261	MedAP2-17	610	7.12	65843.5	46.72	61.43	-0.598
DR031322	MedAP2-18	314	8.94	34249.5	55.55	60.61	-0.609
DR024556	MedAP2-19	420	6.41	47506	52.83	60.64	-0.8
DR000735	MedAP2-2	562	6.85	60957.8	49.16	60.23	-0.567
DR009845	MedAP2-20	511	6.47	56217.8	51.61	52.56	-0.897
DR029133	MedAP2-21	540	6.15	59408.4	53.95	49.04	-0.913
DR004985	MedAP2-22	409	8.23	46527.5	59.53	66.82	-0.723
DR005874	MedAP2-23	419	6.55	47760.5	58.32	60.31	-0.797
DR022397	MedAP2-24	661	9.13	71986.1	49.79	70.45	-0.33
DR002319	MedAP2-3	666	8.45	71701	47.55	61.17	-0.431
DR016873	MedAP2-4	405	5.75	44551	59.81	57.06	-0.812
DR017947	MedAP2-5	597	6.62	64070.5	46.27	63.9	-0.519
DR017991	MedAP2-6	578	6.32	62324.5	57.18	74.97	-0.191
DR018044	MedAP2-7	377	5.77	42103.9	54.37	59.81	-0.745
DR018345	MedAP2-8	480	9.36	53701.9	62.55	54.71	-0.91
DR030948	MedAP2-9	594	6.62	63899.3	45.83	64.23	-0.52
DR000195	MedDREB-1	271	5.4	30821.4	51.11	56.24	-0.79
DR001838	MedDREB-10	303	8.73	34026.5	41.56	71.82	-0.624
DR002253	MedDREB-11	253	5.66	27897.6	51.92	50.63	-0.626
DR002272	MedDREB-12	304	5.47	32929	50.12	70.36	-0.461
DR002342	MedDREB-13	125	9.44	14192	42.91	64.88	-0.874
DR002870	MedDREB-14	194	6.61	20607.8	48.72	61.6	-0.506
DR003310	MedDREB-15	548	8.36	60775.8	38.3	73.61	-0.599
DR008091	MedDREB-16	229	5.53	24061.4	65.78	54.37	-0.6
DR008092	MedDREB-17	235	5.66	26294.3	60.95	56.94	-0.737
DR034681	MedDREB-18	293	10.24	33242.1	38.19	70.31	-0.652
DR035356	MedDREB-19	303	8.73	34026.5	41.56	71.82	-0.624
DR000311	MedDREB-2	438	6.39	48938.4	60.7	57.79	-0.836
DR006383	MedDREB-20	220	5.03	24108.9	51.93	69.23	-0.533
DR006438	MedDREB-21	212	5.04	23494.8	45.71	55.71	-0.673
DR006909	MedDREB-22	284	8.18	30622	50.95	79.33	-0.181
DR012570	MedDREB-23	204	4.89	22199.5	49.52	46.57	-0.651
DR012705	MedDREB-24	246	5.66	26013.9	56.25	65.93	-0.546
DR018001	MedDREB-25	305	5.58	34115.7	42.92	61.8	-0.68
DR018122	MedDREB-26	249	5.13	27260.2	56.94	67.43	-0.64
DR018347	MedDREB-27	174	8.45	18368.8	42.74	73.51	-0.299
DR020377	MedDREB-28	341	5.39	36783.4	55.34	49.27	-0.736
DR028568	MedDREB-29	234	5.18	25978.8	57.75	58.5	-0.677
DR000760	MedDREB-3	252	6.66	27399.3	55.66	76.71	-0.269
DR028713	MedDREB-30	241	5.59	26712.6	51.79	51.95	-1.004
DR008759	MedDREB-31	232	5.32	26206.1	57.21	60.26	-0.593
DR014771	MedDREB-32	431	4.96	46105.6	43.83	52.16	-0.658
DR015016	MedDREB-33	195	5.55	21043.4	45.63	62.72	-0.47
DR017118	MedDREB-34	291	9.32	31166	41.94	61.03	-0.55
DR017637	MedDREB-35	277	5.24	29331.7	78.22	62.42	-0.7
DR017638	MedDREB-36	207	5.5	22931.1	67.79	48.16	-0.954
DR025591	MedDREB-37	426	6.39	48346	67.67	54.81	-0.859
DR029827	MedDREB-38	196	4.98	21199.3	44.71	63.47	-0.688
DR015955	MedDREB-39	278	9.11	31091	50.61	69.17	-0.738
DR000922	MedDREB-4	239	5.42	26129.2	67.8	67.41	-0.551
DR016033	MedDREB-40	231	5.21	25917.9	58.32	55.45	-0.718
DR026131	MedDREB-41	223	5.26	24350.1	38.68	61.3	-0.521
DR004252	MedDREB-42	252	6.16	27792.6	54.87	51.59	-0.642
DR004260	MedDREB-43	296	5.39	31993	49.96	74.56	-0.409
DR004890	MedDREB-44	196	9.21	20897.2	58.09	62.96	-0.572
DR023055	MedDREB-45	439	5.93	49436.9	63.37	55.88	-0.864
DR025001	MedDREB-46	224	5.01	24661.1	46.22	54.51	-0.677
DR010228	MedDREB-47	304	5.13	34228.9	47.43	64.28	-0.625
DR021968	MedDREB-48	225	5.53	25050.9	64.28	58.22	-0.665
DR031321	MedDREB-49	176	6.62	18679.1	40.12	75.4	-0.306
DR001166	MedDREB-5	210	4.83	22906.3	45.63	57.62	-0.591
DR010421	MedDREB-50	202	6.61	21804.5	52.7	61.39	-0.463
DR010553	MedDREB-51	204	4.91	22204.3	55.09	72.79	-0.229
DR010731	MedDREB-52	421	6.85	47815.5	64.81	57.29	-0.832
DR011072	MedDREB-53	313	8.57	33597.4	49.47	59.3	-0.657
DR014537	MedDREB-54	186	8.49	20468.8	78.34	59.19	-0.702
DR014658	MedDREB-55	330	6.6	35966.3	64.48	63.3	-0.453
DR023871	MedDREB-56	328	7.01	36010.8	45.79	65.18	-0.419
DR023946	MedDREB-57	165	6.34	18694.7	59.9	50.97	-1.169
DR026657	MedDREB-58	172	9.17	19177.3	59.82	59.71	-1.004
DR034821	MedDREB-59	165	6.34	18694.7	59.9	50.97	-1.169
DR001227	MedDREB-6	222	5.45	24073.8	47.24	67.34	-0.555
DR013064	MedDREB-60	275	5.71	28903.2	73.3	59.02	-0.729
DR013236	MedDREB-61	274	6.97	30887	61.42	68.43	-0.58
DR013440	MedDREB-62	305	7.9	32167.5	48.36	52.49	-0.612
DR032715	MedDREB-63	196	5.44	21237.5	49.8	67.86	-0.682
DR009426	MedDREB-64	226	5.67	25247.5	50.06	70.93	-0.47
DR009688	MedDREB-65	248	4.82	26360	53.1	61.49	-0.547
DR009693	MedDREB-66	76	11.12	9376.05	80.83	84.61	-0.958
DR009846	MedDREB-67	210	6.85	22781.2	46.19	61.43	-0.751
DR016108	MedDREB-68	216	5.16	24094.8	64.29	61.16	-0.632
DR029134	MedDREB-69	176	5.18	18991	45.13	59.32	-0.68
DR001479	MedDREB-7	224	5.58	24435.2	55.28	66.25	-0.47
DR005565	MedDREB-70	153	9.11	17050.2	50.45	60.72	-0.876
DR005722	MedDREB-71	198	5.51	21379	56.52	65.15	-0.47
DR005727	MedDREB-72	144	6.06	15466.1	61.99	60.97	-0.525
DR005972	MedDREB-73	334	5.83	36536.7	68.22	59.64	-0.546
DR022436	MedDREB-74	294	5.35	32073	58.01	73.03	-0.47
DR022448	MedDREB-75	232	4.99	25922.4	46.47	50.13	-0.772
DR022604	MedDREB-76	166	8.99	18569.7	46	64.76	-0.894
DR014408	MedDREB-77	172	9.35	19205.3	63.3	59.13	-1.012
DR032937	MedDREB-78	181	8.73	19831	75.47	55.47	-0.713
DR034873	MedDREB-79	284	8.54	30667.1	51.07	79.33	-0.194
DR001561	MedDREB-8	204	4.66	22208.3	41.84	46.03	-0.643
DR001692	MedDREB-9	243	5.75	25744.7	55.53	68.72	-0.489
DR000143	MedERF-1	249	5.08	27683.6	65.02	56.02	-0.722
DR003244	MedERF-10	263	5.4	29016.3	41.38	40.87	-0.97
DR016205	MedERF-100	167	7.91	18287.9	74.13	78.38	-0.428
DR016226	MedERF-101	97	6.83	11115.4	50.13	66.39	-0.877
DR016391	MedERF-102	403	4.86	44203.8	48.59	54.54	-0.67
DR029155	MedERF-103	272	5.84	30499.6	51.05	54.93	-0.765
DR005217	MedERF-104	215	9.86	23214.3	69.72	63.63	-0.493
DR022209	MedERF-105	380	6.49	40864.8	53.02	55.5	-0.902
DR022477	MedERF-106	392	9.03	42486.9	68.61	51.33	-0.608
DR022691	MedERF-107	268	5.83	28515.7	74.25	56.12	-0.483
DR030916	MedERF-108	418	5.75	46271.8	54.25	64.64	-0.478
DR034296	MedERF-109	208	6.39	22896.7	54.78	68.03	-0.603
DR007824	MedERF-11	238	5.26	26601.6	63.86	50.08	-0.758
DR007923	MedERF-12	309	5.66	34282	63.57	60.06	-0.723
DR007976	MedERF-13	303	8.75	32571	65.59	60.26	-0.519
DR016916	MedERF-14	390	5.12	42458.9	59.93	51.62	-0.858
DR030510	MedERF-15	288	8.94	31916.6	48.73	57.64	-0.641
DR032109	MedERF-16	181	11.1	20496.7	55.99	70.72	-0.708
DR034248	MedERF-17	318	5.72	34887.8	67.3	43.65	-0.813
DR006325	MedERF-18	187	7.77	21202	53.32	70.48	-0.57
DR006540	MedERF-19	172	9.59	19272.7	57.92	68.66	-0.751
DR000392	MedERF-2	333	5	36975	57.08	64.5	-0.702
DR012349	MedERF-20	192	7.59	20791.5	59.36	75.21	-0.379
DR012476	MedERF-21	232	8.56	25364.5	68.72	63.15	-0.699
DR018185	MedERF-22	483	4.71	53020.7	46.85	59.28	-0.482
DR018510	MedERF-23	323	4.62	35188.3	37.07	74.86	-0.426
DR020157	MedERF-24	240	6.15	26621.1	43.3	51.29	-0.895
DR020178	MedERF-25	297	8.47	33138.2	46.48	68.69	-0.506
DR028526	MedERF-26	326	4.71	36185.7	62.74	60.09	-0.687
DR028601	MedERF-27	237	5.39	25943.3	62.24	53.67	-0.692
DR008733	MedERF-28	391	5.6	42304.6	78.36	51.02	-0.739
DR014879	MedERF-29	233	4.65	26400.9	81.06	59.83	-0.808
DR000555	MedERF-3	244	6.23	26692.7	57.92	59.18	-0.675
DR015041	MedERF-30	240	5.09	26431.5	63.91	57.29	-0.707
DR015288	MedERF-31	280	6.51	31119.3	50.02	56.5	-0.786
DR017042	MedERF-32	241	5.49	26337.9	56.27	59.96	-0.854
DR017173	MedERF-33	233	9.14	26296.8	61.27	73.73	-0.745
DR017174	MedERF-34	122	6.75	13744	44.11	45	-1.075
DR017404	MedERF-35	170	9.72	18666.2	56.64	65.53	-0.489
DR020460	MedERF-36	207	9.16	23337.3	66.18	56.14	-0.789
DR020724	MedERF-37	237	9.66	25882.5	61.08	44.09	-0.886
DR027971	MedERF-38	337	4.66	36974.2	57.47	65.19	-0.488
DR029702	MedERF-39	357	5.15	39698.6	71.85	56.02	-0.627
DR001289	MedERF-4	184	6.65	20964.7	53.07	72.72	-0.573
DR029821	MedERF-40	264	6.21	28715.3	64.77	69.47	-0.373
DR030007	MedERF-41	196	4.99	21618.8	57.21	50.41	-0.716
DR030282	MedERF-42	258	4.6	28527.8	54.66	61.24	-0.8
DR030283	MedERF-43	215	6.46	23813.9	56.34	68.93	-0.654
DR030298	MedERF-44	284	11.13	31902.2	70.68	64.15	-0.497
DR014059	MedERF-45	202	6.08	22349.2	63.14	68.27	-0.488
DR019575	MedERF-46	143	5.01	15578.2	52.9	71.05	-0.664
DR028898	MedERF-47	174	9.26	19154.4	45.63	64.6	-0.766
DR015602	MedERF-48	305	6.2	34005.2	50.99	42.62	-0.909
DR015650	MedERF-49	311	8.65	33427.3	63.51	66.01	-0.425
DR001769	MedERF-5	179	5.51	20248.6	53.31	67.65	-0.583
DR015707	MedERF-50	177	5.56	20324.8	65.54	67.29	-0.717
DR015708	MedERF-51	128	5.64	14312.9	66.51	49.69	-0.91
DR015709	MedERF-52	124	5.9	13847.6	64.22	68.55	-0.649
DR015873	MedERF-53	175	11.45	19753.5	95.11	49.71	-1.004
DR020949	MedERF-54	143	5.47	15817.4	59.12	51.33	-1.036
DR026184	MedERF-55	293	4.75	32412.6	65.08	52.97	-0.703
DR026504	MedERF-56	230	6.75	24716.6	75.01	70.09	-0.496
DR003793	MedERF-57	250	5.49	27204.1	63.42	32.08	-0.927
DR003940	MedERF-58	252	6.19	28401.7	48.08	54.6	-0.779
DR004180	MedERF-59	399	4.71	43683.3	53	59.52	-0.684
DR002213	MedERF-6	364	9.01	39195.1	65.07	46.48	-0.608
DR004604	MedERF-60	245	8.26	26039.7	49.25	61.39	-0.82
DR022894	MedERF-61	1170	8.48	130378	51.22	75.99	-0.44
DR024734	MedERF-62	219	8.85	24211.1	75.78	65.62	-0.832
DR024970	MedERF-63	269	8.94	29889.4	60.1	55.87	-0.809
DR025253	MedERF-64	339	7.2	36812	51.54	57.35	-0.571
DR033720	MedERF-65	317	6.11	34682.6	41.73	64.04	-0.546
DR018950	MedERF-66	376	6.07	41040.2	51.81	61.81	-0.703
DR019253	MedERF-67	243	6.21	26866.1	45.45	44.65	-0.998
DR019390	MedERF-68	322	6.7	35160	66.21	56.49	-0.609
DR019424	MedERF-69	273	6.32	29373.9	38.57	64.14	-0.402
DR002575	MedERF-7	236	5.8	25623.3	44.14	64.11	-0.748
DR021393	MedERF-70	208	6.39	22836.6	58.1	66.63	-0.618
DR021626	MedERF-71	376	6.07	41040.2	51.81	61.81	-0.703
DR021940	MedERF-72	243	6.14	26966.8	71.28	53.05	-0.721
DR021999	MedERF-73	316	4.89	34793.4	56.91	62.66	-0.639
DR024410	MedERF-74	337	4.8	36869.1	46.81	62.82	-0.601
DR035171	MedERF-75	374	5.94	40818	50.68	60.83	-0.697
DR010396	MedERF-76	373	4.9	40697.2	52.34	70.86	-0.591
DR010515	MedERF-77	207	5.18	23079.9	67.36	56.57	-0.804
DR010604	MedERF-78	339	5.28	36916.5	51.04	69.65	-0.487
DR010675	MedERF-79	209	6.85	22560.7	54.38	87.7	-0.201
DR002954	MedERF-8	179	9.17	19770	48.28	51.34	-0.688
DR010961	MedERF-80	229	4.81	25697.4	74.84	60.52	-0.651
DR023685	MedERF-81	238	9.58	25663.2	66.47	65.63	-0.484
DR027577	MedERF-82	242	4.97	26998	60.34	61.61	-0.746
DR027578	MedERF-83	203	5.92	23376	56.89	57.19	-0.934
DR013292	MedERF-84	135	5.96	15348.9	58.41	50.74	-1.008
DR013502	MedERF-85	178	9.19	19997.8	53.49	81.63	-0.569
DR013503	MedERF-86	139	8.02	15804.5	55.22	57.05	-0.868
DR013504	MedERF-87	124	6.61	13711	40.65	44.27	-0.958
DR013747	MedERF-88	169	7.94	18300.7	62.34	65.92	-0.375
DR023242	MedERF-89	317	5.55	34219.5	53.97	49.43	-0.573
DR003202	MedERF-9	263	7.74	28085.3	46.08	64.3	-0.354
DR023347	MedERF-90	215	6.23	23836.8	68.59	63.58	-0.581
DR023416	MedERF-91	277	5.36	30793.2	56.25	56.71	-0.732
DR032191	MedERF-92	313	5.13	34996.3	50.84	67.6	-0.605
DR032630	MedERF-93	246	5.16	27734	54.66	61.02	-0.703
DR032709	MedERF-94	260	7.7	27935.2	61.14	67.23	-0.46
DR009631	MedERF-95	239	10.18	25647	45.92	70.17	-0.502
DR009739	MedERF-96	405	4.79	44172.9	45	56.2	-0.561
DR009868	MedERF-97	272	5.49	30596.8	53.3	55.62	-0.723
DR007055	MedERF-98	178	5.76	19468.3	57.92	46.63	-0.996
DR016133	MedERF-99	334	5.33	36887.8	58.65	69.19	-0.566
DR020189	MedRAV-1	357	4.83	40664.3	37.35	64.71	-0.671
DR008491	MedRAV-2	361	9.55	39842.1	48.26	73.16	-0.559
DR024402	MedRAV-3	204	8.72	22842.3	48.07	56.52	-0.878
DR032507	MedRAV-4	361	9.8	40030.2	43.99	69.47	-0.647
DR014752	Medsoloist-1	250	7.74	28287.9	56.61	72.92	-0.766
DR011094	Medsoloist-2	206	9.58	23448.8	61.85	71.5	-0.783
