# Supplementary material for: Bioinformatic Assessment and Expression Profiles of the AP2/ERF Superfamily in the Melastoma dodecandrum Genome
Source: Int J Mol Sci. 2023 Nov 15;24(22):16362. doi: 10.3390/ijms242216362 (PMC10671166; doi:10.3390/ijms242216362)
Supplement: Supplementary file 1 [file ijms-24-16362-s001.zip › Supplementary Table S5 primer.xlsx]

## Sheet: Table Sx
Table 5. RT-qPCR primers used in M. dodecandrum experiments.
Gene name	Gene ID		Primers(5' to 3')
MedActin1(Internal reference)	DR019350	F	TGCCCTTGACTATGAACAGG
		R	GAATCTCTCAGCACCAATCG
MedRAV-2	DR008491	F	AGGGATAATGGCGAAAGGAGGAG
		R	CGACGACCATCTGCTTCTTACTAC
MedDREB-7	DR001479	F	ATGGAAGGGTGGGTATACGAGAAC
		R	GGCATTGCGATGAGATCACTGAG
MedDREB-13	DR002342	F	CTACAAGGGAATAAGGATGAGGAAGTG
		R	GGAGGTAGAAGAGGGCGATGTC
MedDREB-38	DR002342	F	GTGACGATGGAGGAAAGAGTTACAG
		R	CGTAGGTCCCGAGCCATATCC
MedDREB-43	DR004260	F	CCAAAGCCTGTACCCATGAAGC
		R	CCTCTGTCTCACTCCTCGGAAC
MedERF-31	DR015288	F	GCACAACATTCGCAGCAACAC
		R	AGGAGGAGGGAAGGGACAGAG
MedERF-40	DR029821	F	GTTACTCCTCGTGCTCCTCCTC
		R	CGTTGTTACCTTCATCCTCCTCTTC
