# Supplementary material for: Bioinformatic Assessment and Expression Profiles of the AP2/ERF Superfamily in the Melastoma dodecandrum Genome
Source: Int J Mol Sci. 2023 Nov 15;24(22):16362. doi: 10.3390/ijms242216362 (PMC10671166; doi:10.3390/ijms242216362)
Supplement: Supplementary file 1 [file ijms-24-16362-s001.zip › Supplementary Table S6 numberwithAT.xlsx]

## Sheet: Table Sx
Table 6 The quantitative characteristics of AP2/ERF gene family members in Arabidopsis thaliana and Melastoma dodecandrum
Subfamily	Members in Melastoma dodecandrum	Members in Arabidopsis thaliana	Difference in quantity	Difference in percentage
ERF	109	77	32	0.4156
RAV	4	7	3	0.4286
SOLO	2	3	1	0.3333
Sum	218	176	42	0.2386
