# Supplementary material for: Bioinformatic Assessment and Expression Profiles of the AP2/ERF Superfamily in the Melastoma dodecandrum Genome
Source: Int J Mol Sci. 2023 Nov 15;24(22):16362. doi: 10.3390/ijms242216362 (PMC10671166; doi:10.3390/ijms242216362)
Supplement: Supplementary file 1 [file ijms-24-16362-s001.zip › Supplementary Table S7-DRERFmiRNA.xlsx]

## Sheet: Su Table7-DRERFmiRNA
miRNA_Acc.	Target_Acc.	Target_start	Target_end	miRNA_aligned_fragment	alignment	Target_aligned_fragment	Inhibition
ath-miR414	MedAP21	965	985	UCAUCUUCAUCAUCAUCGUCA	: : :. :::::::.::::::	UUAGGGAGAUGAUGGAGAUGA	Cleavage
ath-miR169g-3p	MedAP21	1037	1058	UCCGGCAAGUUG-ACCUUGGCU	::::::: ::.::: :::::	UCCCAAGGUGCAGCUUCCCGGA	Cleavage
ath-miR5658	MedAP210	33	53	AUGAUGAUGAUGAUGAUGAAA	::.:: ::.::.::.::::	GCUCGUCUUCGUCGUCGUCAU	Cleavage
ath-miR847	MedAP210	903	923	UCACUCCUCUUCUUCUUGAUG	:::::.::.:::::: ::::.	CAUCAGGAGGAAGAGCAGUGG	Cleavage
ath-miR771	MedAP210	1507	1528	UGAGCCUCUGUGGUAGCCCUCA	::::::.:. :: .::::::	CCAGGGCUGCUUCACGGGCUCA	Translation
ath-miR836	MedAP210	1489	1512	UCCUGUGUUUCCUUUGAUGCGUGG	:::: :.:: ::: ::::.	AGUUACAUCCAGGGCAACCCAGGG	Translation
ath-miR854a	MedAP210	1236	1256	GAUGAGGAUAGGGAGGAGGAG	..:.: ::::. ::::.::	GGUUUUCGCCCUGACCUCGUC	Cleavage
ath-miR854b	MedAP210	1236	1256	GAUGAGGAUAGGGAGGAGGAG	..:.: ::::. ::::.::	GGUUUUCGCCCUGACCUCGUC	Cleavage
ath-miR854c	MedAP210	1236	1256	GAUGAGGAUAGGGAGGAGGAG	..:.: ::::. ::::.::	GGUUUUCGCCCUGACCUCGUC	Cleavage
ath-miR854d	MedAP210	1236	1256	GAUGAGGAUAGGGAGGAGGAG	..:.: ::::. ::::.::	GGUUUUCGCCCUGACCUCGUC	Cleavage
ath-miR854e	MedAP210	1236	1256	GAUGAGGAUAGGGAGGAGGAG	..:.: ::::. ::::.::	GGUUUUCGCCCUGACCUCGUC	Cleavage
ath-miR863-3p	MedAP210	782	803	UUGAGAGCAACAAGA-CAUAAU	::::: ::::: ::: :::::	CUUAUGAUCUUGCUGCCCUCAA	Translation
ath-miR867	MedAP210	205	225	UUGAACAUGGUUUAUUAGGAA	:::.. ::::: : :::::	ACCCUGGAAAACCCUUUUCAA	Cleavage
ath-miR854a	MedAP211	1578	1598	GAUGAGGAUAGGGAGGAGGAG	.:::::::::. .::::: ::	UUCCUCCUCCUCGUCCUCCUC	Translation
ath-miR854b	MedAP211	1578	1598	GAUGAGGAUAGGGAGGAGGAG	.:::::::::. .::::: ::	UUCCUCCUCCUCGUCCUCCUC	Translation
ath-miR854c	MedAP211	1578	1598	GAUGAGGAUAGGGAGGAGGAG	.:::::::::. .::::: ::	UUCCUCCUCCUCGUCCUCCUC	Translation
ath-miR854d	MedAP211	1578	1598	GAUGAGGAUAGGGAGGAGGAG	.:::::::::. .::::: ::	UUCCUCCUCCUCGUCCUCCUC	Translation
ath-miR854e	MedAP211	1578	1598	GAUGAGGAUAGGGAGGAGGAG	.:::::::::. .::::: ::	UUCCUCCUCCUCGUCCUCCUC	Translation
ath-miR166a-5p	MedAP211	653	673	GGACUGUUGUCUGGCUCGAGG	::: ::::: :::::::	UGGCGAAGCAGACCACAGUCC	Cleavage
ath-miR166b-5p	MedAP211	653	673	GGACUGUUGUCUGGCUCGAGG	::: ::::: :::::::	UGGCGAAGCAGACCACAGUCC	Cleavage
ath-miR835-5p	MedAP211	942	962	UUCUUGCAUAUGUUCUUUAUC	:::.::::::::. :::.: :	GAUGAAGAACAUGAGCAGGCA	Cleavage
ath-miR156a-3p	MedAP211	978	1000	GCUCACUGCUCUUUC-UGUCAGA	:::: : :.:::::.::::.:.	CCUGAGAAGGAAGAGUAGUGGGU	Cleavage
ath-miR2934-5p	MedAP211	146	166	UCUUUCUGCAAACGCCUUGGA	::. :: ::::::.:..:::	UCUUCGGAGUUUGCGGGGAGA	Cleavage
ath-miR414	MedAP211	926	946	UCAUCUUCAUCAUCAUCGUCA	:: :. ::::. :.::::::	AGAAGGAGAUGGAGGAGAUGA	Cleavage
ath-miR773a	MedAP211	767	787	UUUGCUUCCAGCUUUUGUCUC	:.::::: ::::: ::: :..	GGGACAACAGCUGCAAGAAGG	Cleavage
ath-miR8181	MedAP211	1704	1723	UGGGGGUGGGGGGGUGACAG	: :::.:.::::..:....	GUCUCAUCUCCCCGUCUUUG	Cleavage
ath-miR847	MedAP211	978	998	UCACUCCUCUUCUUCUUGAUG	: : :. :.:::::: ::::.	CCUGAGAAGGAAGAGUAGUGG	Cleavage
ath-miR857	MedAP211	1104	1124	UUUUGUAUGUUGAAGGUGUAU	.::::::::.:: ::..:	CGGCACCUUCAGCACCCAGGA	Cleavage
ath-miR5658	MedAP212	38	58	AUGAUGAUGAUGAUGAUGAAA	:::::.:::::: :::::	CCUCAUCGUCAUCAACAUCAG	Cleavage
ath-miR854a	MedAP212	30	50	GAUGAGGAUAGGGAGGAGGAG	:: :::::::. ::: :::::	CUACUCCUCCUCAUCGUCAUC	Translation
ath-miR854b	MedAP212	30	50	GAUGAGGAUAGGGAGGAGGAG	:: :::::::. ::: :::::	CUACUCCUCCUCAUCGUCAUC	Translation
ath-miR854c	MedAP212	30	50	GAUGAGGAUAGGGAGGAGGAG	:: :::::::. ::: :::::	CUACUCCUCCUCAUCGUCAUC	Translation
ath-miR854d	MedAP212	30	50	GAUGAGGAUAGGGAGGAGGAG	:: :::::::. ::: :::::	CUACUCCUCCUCAUCGUCAUC	Translation
ath-miR854e	MedAP212	30	50	GAUGAGGAUAGGGAGGAGGAG	:: :::::::. ::: :::::	CUACUCCUCCUCAUCGUCAUC	Translation
ath-miR866-5p	MedAP212	1090	1110	UCAAGGAACGGAUUUUGUUAA	:::: ::::::.::::	ACCACAACCUCCGUUUCUUGC	Cleavage
ath-miR172a	MedAP213	1043	1063	AGAAUCUUGAUGAUGCUGCAU	:::::::::::::.::::::	CUGCAGCAUCAUCAGGAUUCU	Cleavage
ath-miR172b-3p	MedAP213	1043	1063	AGAAUCUUGAUGAUGCUGCAU	:::::::::::::.::::::	CUGCAGCAUCAUCAGGAUUCU	Cleavage
ath-miR172c	MedAP213	1043	1063	AGAAUCUUGAUGAUGCUGCAG	::::::::::::::.::::::	CUGCAGCAUCAUCAGGAUUCU	Cleavage
ath-miR172d-3p	MedAP213	1043	1063	AGAAUCUUGAUGAUGCUGCAG	::::::::::::::.::::::	CUGCAGCAUCAUCAGGAUUCU	Cleavage
ath-miR172e-3p	MedAP213	1043	1063	GGAAUCUUGAUGAUGCUGCAU	:::::::::::::.:::::.	CUGCAGCAUCAUCAGGAUUCU	Cleavage
ath-miR846-3p	MedAP213	893	913	UUGAAUUGAAGUGCUUGAAUU	::::..:::::::: :::..:	AAUUUGAGCACUUCCAUUUGA	Cleavage
ath-miR779.1	MedAP213	948	968	UUCUGCUAUGUUGCUGCUCAU	:::::::::.: .: :::.	GGGAGCAGCAAUAGGGAAGAG	Cleavage
ath-miR8180	MedAP213	1029	1047	UGCGGUGCGGGAGAAGUGC	: .: ::.:::.::.:::	UCCUUCCUUCCGUACUGCA	Cleavage
ath-miR167c-3p	MedAP214	431	453	UAGGUCAUGCUGGUAGUUUCACC	..::::: ::::::.:::	UUUUCGGCUACCCGCAUGAUCUA	Translation
ath-miR447a-3p	MedAP214	1600	1621	UUGGGGACGAGAUGUUUUGUUG	:..::: :::::.:.:::	UUCCGGAACUGCUCGUUCUCAA	Cleavage
ath-miR447b	MedAP214	1600	1621	UUGGGGACGAGAUGUUUUGUUG	:..::: :::::.:.:::	UUCCGGAACUGCUCGUUCUCAA	Cleavage
ath-miR5020b	MedAP214	227	247	AUGGCAUGAAAGAAGGUGAGA	:::.:. ::: :::::::.	CCUCGCUGUCUGUCAUGCCGC	Translation
ath-miR5020c	MedAP214	226	246	UGGCAUGGAAGAAGGUGAGAC	:::.:. ::: .::::::.	UCCUCGCUGUCUGUCAUGCCG	Cleavage
ath-miR773a	MedAP214	914	934	UUUGCUUCCAGCUUUUGUCUC	:.::.:: ::::: ::: ::.	GGGAUAACAGCUGCAAGAAAG	Cleavage
ath-miR8168	MedAP214	1247	1267	AGGUGCUGAGUGUGCUAGUGC	: .:.: :::.:::::::.	ACCUUGGGACAUUCAGCACUC	Cleavage
ath-miR841b-3p	MedAP214	296	316	CAAUUUCUAGUGGGUCGUAUU	::.:.::::::. ::::	GAACCGGCUCACUAGGCAUUG	Cleavage
ath-miR863-3p	MedAP214	1004	1025	UUGAGAGCAACAAGA-CAUAAU	::::: ::::: ::::::::	CUUAUGAUCUUGCCGCUCUCAA	Translation
ath-miR854a	MedAP215	647	667	GAUGAGGAUAGGGAGGAGGAG	::::: :::. :::::::::	AUCCUCAUCCUCAUCCUCAUC	Translation
ath-miR854b	MedAP215	647	667	GAUGAGGAUAGGGAGGAGGAG	::::: :::. :::::::::	AUCCUCAUCCUCAUCCUCAUC	Translation
ath-miR854c	MedAP215	647	667	GAUGAGGAUAGGGAGGAGGAG	::::: :::. :::::::::	AUCCUCAUCCUCAUCCUCAUC	Translation
ath-miR854d	MedAP215	647	667	GAUGAGGAUAGGGAGGAGGAG	::::: :::. :::::::::	AUCCUCAUCCUCAUCCUCAUC	Translation
ath-miR854e	MedAP215	647	667	GAUGAGGAUAGGGAGGAGGAG	::::: :::. :::::::::	AUCCUCAUCCUCAUCCUCAUC	Translation
ath-miR779.1	MedAP215	462	484	UUCUGCUA--UGUUGCUGCUCAU	::::::::::: ::::::::	UGGAGCAGCAACAACUAGCAGAA	Cleavage
ath-miR5658	MedAP215	643	663	AUGAUGAUGAUGAUGAUGAAA	::::: ::::: ::::: :	CCUCAUCCUCAUCCUCAUCCU	Cleavage
ath-miR822-5p	MedAP215	1750	1770	UGCGGGAAGCAUUUGCACAUG	:::: ::::.:::::: :	GGAGUGCUAAUGUUUCCCGGA	Cleavage
ath-miR8181	MedAP215	544	563	UGGGGGUGGGGGGGUGACAG	::::: :.::.::::::	AUGUCAACUCCUCACCCCAU	Cleavage
ath-miR156a-3p	MedAP215	1564	1585	GCUCACUGCUCUUUCUGUCAGA	: : : :.:::::::: :.:.	CCCGCCCGGAAGAGCAGCGGGU	Cleavage
ath-miR847	MedAP216	39	59	UCACUCCUCUUCUUCUUGAUG	:::. :.:::::: ::::.	UCUCAGAAGGAAGAGUAGUGG	Cleavage
ath-miR172a	MedAP217	1289	1309	AGAAUCUUGAUGAUGCUGCAU	::::::::::::.::::::	CAGCAGCAUCAUCAGGAUUCU	Cleavage
ath-miR172b-3p	MedAP217	1289	1309	AGAAUCUUGAUGAUGCUGCAU	::::::::::::.::::::	CAGCAGCAUCAUCAGGAUUCU	Cleavage
ath-miR172c	MedAP217	1289	1309	AGAAUCUUGAUGAUGCUGCAG	: ::::::::::::.::::::	CAGCAGCAUCAUCAGGAUUCU	Cleavage
ath-miR172d-3p	MedAP217	1289	1309	AGAAUCUUGAUGAUGCUGCAG	: ::::::::::::.::::::	CAGCAGCAUCAUCAGGAUUCU	Cleavage
ath-miR172e-3p	MedAP217	1289	1309	GGAAUCUUGAUGAUGCUGCAU	::::::::::::.:::::.	CAGCAGCAUCAUCAGGAUUCU	Cleavage
ath-miR401	MedAP217	1453	1473	CGAAACUGGUGUCGACCGACA	.:::::::.:: ::::.	GAAUGGUCGACGCCCGUUUUC	Cleavage
ath-miR5643a	MedAP217	60	80	AGGCUUUUAAGAUCUGGUUGC	: :.:.. :::: ::.:::.:	GAAGCUGCAUCUGAAGAGCUU	Cleavage
ath-miR5643b	MedAP217	60	80	AGGCUUUUAAGAUCUGGUUGC	: :.:.. :::: ::.:::.:	GAAGCUGCAUCUGAAGAGCUU	Cleavage
ath-miR8181	MedAP217	1163	1182	UGGGGGUGGGGGGGUGACAG	: ::..:::.:..::.::	AAGCCAUUCCCUCGUCCUCA	Cleavage
ath-miR5024-5p	MedAP218	233	254	AUGACAAGGCCAAGAUAUAACA	:: : ::::::::::::::	ACUUCUCUCUUGGCCUUGUCAA	Cleavage
ath-miR847	MedAP218	957	977	UCACUCCUCUUCUUCUUGAUG	:::::.::.:::::: ::::.	CAUCAGGAGGAAGAGCAGUGG	Cleavage
ath-miR5658	MedAP218	1505	1525	AUGAUGAUGAUGAUGAUGAAA	::. :.::.::.::: :::	AGUCGGCGUCGUCGUCAGCAU	Cleavage
ath-miR771	MedAP218	1561	1582	UGAGCCUCUGUGGUAGCCCUCA	.:::::.:. :: .::::::	CCGGGGCUGCUUCACGGGCUCA	Translation
ath-miR831-3p	MedAP218	570	591	UGAUCUCUUCGUACUCUUCUUG	..::. :::. ::::.:.:::	GGGGAGCAGUGGGAAGGGGUCA	Translation
ath-miR836	MedAP218	1543	1566	UCCUGUGUUUCCUUUGAUGCGUGG	:::: :.::.::: :.::.	GGUUACAUCCAGGGGAACCCGGGG	Cleavage
ath-miR4239	MedAP218	607	627	UUUGUUAUUUUCGCAUGCUCC	::::..::.::.:: :.::..	GGAGUGUGUGAGAACAGCAGG	Cleavage
ath-miR857	MedAP218	1806	1826	UUUUGUAUGUUGAAGGUGUAU	.:..::::: :::....::	CGGCGUCUUCACCAUGUGGAA	Translation
ath-miR863-3p	MedAP218	836	857	UUGAGAGCAACAAGA-CAUAAU	::::: ::::: ::: :::::	CUUAUGAUCUUGCUGCCCUCAA	Translation
ath-miR414	MedAP219	179	199	UCAUCUUCAUCAUCAUCGUCA	: ::::: ::::::::: ::	CGCCGAUGCUGAUGAAGAAGA	Cleavage
ath-miR5632-3p	MedAP219	684	704	UUGGAUUUAUAGUUGGAUAAG	: : : :.:: ::.:::::::	CAUCUACGACAAUGAAUCCAA	Translation
ath-miR858b	MedAP219	417	437	UUCGUUGUCUGUUCGACCUUG	:.: :: :.::::..:::::	CGACAUCAAGCAGAUGACGAA	Cleavage
ath-miR5020a	MedAP219	234	254	UGGAAGAAGGUGAGACUUGCA	..:: ::::::::: ::.	CCGGGGUGUCACCUUCUACCG	Cleavage
ath-miR1886.1	MedAP22	692	712	UGAGAGAAGUGAGAUGAAAUC	:::. :. ::.:::::::	CUUUUUCUUACAUUUCUCUCC	Cleavage
ath-miR8181	MedAP22	236	255	UGGGGGUGGGGGGGUGACAG	::.:::::.:...::.:	GCGUUACCCCUCUGUCCUCC	Cleavage
ath-miR833a-5p	MedAP22	1406	1427	UGUUUGUUGUACUCGGUCUAGU	:.:::.::::::: : ::	GGCUGGCCGGGUACAACCAUCA	Cleavage
ath-miR857	MedAP22	1041	1061	UUUUGUAUGUUGAAGGUGUAU	:::::::.:: :::..:	UGGAACCUUCAGCACACAGGA	Cleavage
ath-miR854a	MedAP220	1002	1022	GAUGAGGAUAGGGAGGAGGAG	::::::: :. :::.::::.	GUCCUCCUGCUCAUCUUCAUU	Translation
ath-miR854b	MedAP220	1002	1022	GAUGAGGAUAGGGAGGAGGAG	::::::: :. :::.::::.	GUCCUCCUGCUCAUCUUCAUU	Translation
ath-miR854c	MedAP220	1002	1022	GAUGAGGAUAGGGAGGAGGAG	::::::: :. :::.::::.	GUCCUCCUGCUCAUCUUCAUU	Translation
ath-miR854d	MedAP220	1002	1022	GAUGAGGAUAGGGAGGAGGAG	::::::: :. :::.::::.	GUCCUCCUGCUCAUCUUCAUU	Translation
ath-miR854e	MedAP220	1002	1022	GAUGAGGAUAGGGAGGAGGAG	::::::: :. :::.::::.	GUCCUCCUGCUCAUCUUCAUU	Translation
ath-miR396a-5p	MedAP220	1066	1086	UUCCACAGCUUUCUUGAACUG	:::::.:.:: . :::::.	GUGUUCAGGGAACUCGUGGAG	Cleavage
ath-miR396b-5p	MedAP220	1066	1086	UUCCACAGCUUUCUUGAACUU	:::::.:.:: . :::::.	GUGUUCAGGGAACUCGUGGAG	Cleavage
ath-miR858a	MedAP220	1097	1117	UUUCGUUGUCUGUUCGACCUU	: : :: :::.:: .::::.:	ACGUUCCAACGGAGGACGAGA	Cleavage
ath-miR172e-3p	MedAP221	1439	1459	GGAAUCUUGAUGAUGCUGCAU	::::::::::::.::::::	CCGCAGCAUCAUCAGGAUUCC	Cleavage
ath-miR172a	MedAP221	1439	1459	AGAAUCUUGAUGAUGCUGCAU	::::::::::::.:::::	CCGCAGCAUCAUCAGGAUUCC	Cleavage
ath-miR172b-3p	MedAP221	1439	1459	AGAAUCUUGAUGAUGCUGCAU	::::::::::::.:::::	CCGCAGCAUCAUCAGGAUUCC	Cleavage
ath-miR172c	MedAP221	1439	1459	AGAAUCUUGAUGAUGCUGCAG	: ::::::::::::.:::::	CCGCAGCAUCAUCAGGAUUCC	Cleavage
ath-miR172d-3p	MedAP221	1439	1459	AGAAUCUUGAUGAUGCUGCAG	: ::::::::::::.:::::	CCGCAGCAUCAUCAGGAUUCC	Cleavage
ath-miR832-5p	MedAP221	878	898	UGCUGGGAUCGGGAAUCGAAA	: : :..:::::::::::	UCACUAAUUUCGAUCCCAGCA	Cleavage
ath-miR8175	MedAP221	138	157	GAUCCCCGGCAACGGCGCCA	: :: :::::.::::::	CGACGAGGUUGCUGGGGAUG	Cleavage
ath-miR414	MedAP221	389	409	UCAUCUUCAUCAUCAUCGUCA	::::: :::::::: ::	AGCAGAUGACGAUGAAGAAGA	Cleavage
ath-miR5658	MedAP221	1339	1359	AUGAUGAUGAUGAUGAUGAAA	::::: : :::::::: ::	AUUCAUGACCAUCAUCACCAC	Cleavage
ath-miR172e-3p	MedAP222	1526	1546	GGAAUCUUGAUGAUGCUGCAU	::::::::::::.::::::	CCGCAGCAUCAUCAGGAUUCC	Cleavage
ath-miR172a	MedAP222	1526	1546	AGAAUCUUGAUGAUGCUGCAU	::::::::::::.:::::	CCGCAGCAUCAUCAGGAUUCC	Cleavage
ath-miR172b-3p	MedAP222	1526	1546	AGAAUCUUGAUGAUGCUGCAU	::::::::::::.:::::	CCGCAGCAUCAUCAGGAUUCC	Cleavage
ath-miR172c	MedAP222	1526	1546	AGAAUCUUGAUGAUGCUGCAG	: ::::::::::::.:::::	CCGCAGCAUCAUCAGGAUUCC	Cleavage
ath-miR172d-3p	MedAP222	1526	1546	AGAAUCUUGAUGAUGCUGCAG	: ::::::::::::.:::::	CCGCAGCAUCAUCAGGAUUCC	Cleavage
ath-miR414	MedAP222	467	487	UCAUCUUCAUCAUCAUCGUCA	::::::::::::::: ::	CACCGAUGAUGAUGAAGAAGA	Cleavage
ath-miR831-3p	MedAP222	169	190	UGAUCUCUUCGUACUCUUCUUG	: ::.:: ::::: :::::.	GACGAGGAUUACGAUGAGAUUC	Cleavage
ath-miR843	MedAP222	1146	1166	UUUAGGUCGAGCUUCAUUGGA	::.::: ::.:.:: ::..:	GCCGAUGCAGUUUGAACUGGA	Cleavage
ath-miR829-5p	MedAP223	241	261	ACUUUGAAGCUUUGAUUUGAA	:. ::::::.:::.:.::	AGGAGCUCAAAGUUUCGAGGU	Cleavage
ath-miR397b	MedAP223	29	49	UCAUUGAGUGCAUCGUUGAUG	::.:::: :::.:::::	GAAAAAUGAUGAACUUAAUGA	Translation
ath-miR407	MedAP223	378	398	UUUAAAUCAUAUACUUUUGGU	:.:.:: :::::::::..	GGCGAGAGCAUAUGAUUUGGC	Cleavage
ath-miR419	MedAP223	1007	1027	UUAUGAAUGCUGAGGAUGUUG	.:: ::: ::::.::::: :.	UAAGAUCGUCAGUAUUCAGAG	Cleavage
ath-miR780.2	MedAP223	649	669	UUCUUCGUGAAUAUCUGGCAU	: :::.:: ::: ::::::	CCGACAGGUACUCAAGAAGAA	Translation
ath-miR159a	MedAP223	945	965	UUUGGAUUGAAGGGAGCUCUA	: .::::::::: :..::	GCAACUUCCCUUCAACCUGAA	Cleavage
ath-miR159b-3p	MedAP223	945	965	UUUGGAUUGAAGGGAGCUCUU	: .::::::::: :..::	GCAACUUCCCUUCAACCUGAA	Cleavage
ath-miR159c	MedAP223	945	965	UUUGGAUUGAAGGGAGCUCCU	: .::::::::: :..::	GCAACUUCCCUUCAACCUGAA	Cleavage
ath-miR781a	MedAP223	1015	1035	UUAGAGUUUUCUGGAUACUUA	: :::::.::::.:::::	UCAGUAUUCAGAGAACUCAUG	Cleavage
ath-miR781b	MedAP223	1015	1035	UUAGAGUUUUCUGGAUACUUA	: :::::.::::.:::::	UCAGUAUUCAGAGAACUCAUG	Cleavage
ath-miR838	MedAP223	453	473	UUUUCUUCUACUUCUUGCACA	:: : :.::.:::::.::.:	UGAGAAGGAGGUAGAGGAGAU	Cleavage
ath-miR164a	MedAP224	1035	1055	UGGAGAAGCAGGGCACGUGCA	::: : : :::::::::::.	UGCUCUCGGCCUGCUUCUCCG	Cleavage
ath-miR164b-5p	MedAP224	1035	1055	UGGAGAAGCAGGGCACGUGCA	::: : : :::::::::::.	UGCUCUCGGCCUGCUUCUCCG	Cleavage
ath-miR164c-5p	MedAP224	1035	1055	UGGAGAAGCAGGGCACGUGCG	.:: : : :::::::::::.	UGCUCUCGGCCUGCUUCUCCG	Cleavage
ath-miR396a-5p	MedAP224	1063	1083	UUCCACAGCUUUCUUGAACUG	:::::.:.:: . :::::.	GUGUUCAGGGAACUCGUGGAG	Cleavage
ath-miR396b-5p	MedAP224	1063	1083	UUCCACAGCUUUCUUGAACUU	:::::.:.:: . :::::.	GUGUUCAGGGAACUCGUGGAG	Cleavage
ath-miR858a	MedAP224	1094	1114	UUUCGUUGUCUGUUCGACCUU	: : :: :::.:: .::::.:	ACGUUCCAACGGAGGACGAGA	Cleavage
ath-miR868-3p	MedAP224	671	691	CUUCUUAAGUGCUGAUAAUGC	::: : ::::::: ::::.:	GCACUUACAGCACUCAAGAGG	Cleavage
ath-miR5658	MedAP23	1811	1831	AUGAUGAUGAUGAUGAUGAAA	::. :: :::::::::::.:	AUUUCUCCUCAUCAUCAUCGU	Cleavage
ath-miR165a-3p	MedAP23	323	343	UCGGACCAGGCUUCAUCCCCC	:: :: : :::::::.:::	UAGGCAUUAUGCCUGGUUCGA	Cleavage
ath-miR165b	MedAP23	323	343	UCGGACCAGGCUUCAUCCCCC	:: :: : :::::::.:::	UAGGCAUUAUGCCUGGUUCGA	Cleavage
ath-miR166a-3p	MedAP23	323	343	UCGGACCAGGCUUCAUUCCCC	:: :: : :::::::.:::	UAGGCAUUAUGCCUGGUUCGA	Cleavage
ath-miR166b-3p	MedAP23	323	343	UCGGACCAGGCUUCAUUCCCC	:: :: : :::::::.:::	UAGGCAUUAUGCCUGGUUCGA	Cleavage
ath-miR166c	MedAP23	323	343	UCGGACCAGGCUUCAUUCCCC	:: :: : :::::::.:::	UAGGCAUUAUGCCUGGUUCGA	Cleavage
ath-miR166d	MedAP23	323	343	UCGGACCAGGCUUCAUUCCCC	:: :: : :::::::.:::	UAGGCAUUAUGCCUGGUUCGA	Cleavage
ath-miR166e-3p	MedAP23	323	343	UCGGACCAGGCUUCAUUCCCC	:: :: : :::::::.:::	UAGGCAUUAUGCCUGGUUCGA	Cleavage
ath-miR166f	MedAP23	323	343	UCGGACCAGGCUUCAUUCCCC	:: :: : :::::::.:::	UAGGCAUUAUGCCUGGUUCGA	Cleavage
ath-miR166g	MedAP23	323	343	UCGGACCAGGCUUCAUUCCCC	:: :: : :::::::.:::	UAGGCAUUAUGCCUGGUUCGA	Cleavage
ath-miR5663-5p	MedAP23	435	454	AGCUAAGGAUUUGCAUUCUCA	:: :: ::::::.::.:::	CCAGCAU-CAAAUCUUUGGCU	Cleavage
ath-miR167a-3p	MedAP23	1681	1701	GAUCAUGUUCGCAGUUUCACC	: :::: :::::.:::::.	GAUGAAUCUGCGGACAUGGCU	Cleavage
ath-miR447a-3p	MedAP23	1621	1642	UUGGGGACGAGAUGUUUUGUUG	:..::: :::::.:.:::	UUCCGGAACUGCUCGUUCUCAA	Cleavage
ath-miR447b	MedAP23	1621	1642	UUGGGGACGAGAUGUUUUGUUG	:..::: :::::.:.:::	UUCCGGAACUGCUCGUUCUCAA	Cleavage
ath-miR5636	MedAP23	530	550	CGUAGUUGCAGAGCUUGACGG	:.. ::::::::::::	UCAACGGCCUCUGCAACUACA	Cleavage
ath-miR854a	MedAP24	75	95	GAUGAGGAUAGGGAGGAGGAG	.::.::.::.. ::::::.::	UUCUUCUUCUUCAUCCUCGUC	Translation
ath-miR854b	MedAP24	75	95	GAUGAGGAUAGGGAGGAGGAG	.::.::.::.. ::::::.::	UUCUUCUUCUUCAUCCUCGUC	Translation
ath-miR854c	MedAP24	75	95	GAUGAGGAUAGGGAGGAGGAG	.::.::.::.. ::::::.::	UUCUUCUUCUUCAUCCUCGUC	Translation
ath-miR854d	MedAP24	75	95	GAUGAGGAUAGGGAGGAGGAG	.::.::.::.. ::::::.::	UUCUUCUUCUUCAUCCUCGUC	Translation
ath-miR854e	MedAP24	75	95	GAUGAGGAUAGGGAGGAGGAG	.::.::.::.. ::::::.::	UUCUUCUUCUUCAUCCUCGUC	Translation
ath-miR5021	MedAP24	70	89	UGAGAAGAAGAAGAAGAAAA	:::::::::::::::	CCUUCUUCUUCUUCUUCAUC	Cleavage
ath-miR5658	MedAP24	80	100	AUGAUGAUGAUGAUGAUGAAA	::: ::::: ::.:: ::.:	CUUCUUCAUCCUCGUCCUCGU	Translation
ath-miR414	MedAP25	585	605	UCAUCUUCAUCAUCAUCGUCA	:::.::: :::::::: ::	GUACGGUGAAGAUGAAGAGGA	Cleavage
ath-miR171c-5p	MedAP25	73	93	AGAUAUUGGUGCGGUUCAAUC	::: : .::::.::::: :::	GAUGGUGCCGCGCCAAUUUCU	Cleavage
ath-miR8165	MedAP25	472	492	AAUGGAGGCAAGUGUGAAGGA	::: . .:::::: .::::	AACUUGGGGCUUGCCAUCAUU	Cleavage
ath-miR5658	MedAP26	33	53	AUGAUGAUGAUGAUGAUGAAA	::.:: ::.::.::.::::	GCUCGUCUUCGUCGUCGUCAU	Cleavage
ath-miR847	MedAP26	903	923	UCACUCCUCUUCUUCUUGAUG	:::::.::.:::::: ::::.	CAUCAGGAGGAAGAGCAGUGG	Cleavage
ath-miR771	MedAP26	1507	1528	UGAGCCUCUGUGGUAGCCCUCA	::::::.:. :: .::::::	CCAGGGCUGCUUCACGGGCUCA	Translation
ath-miR836	MedAP26	1489	1512	UCCUGUGUUUCCUUUGAUGCGUGG	:::: :.:: ::: ::::.	AGUUACAUCCAGGGCAACCCAGGG	Translation
ath-miR854a	MedAP26	1236	1256	GAUGAGGAUAGGGAGGAGGAG	..:.: ::::. ::::.::	GGUUUUCGCCCUGACCUCGUC	Cleavage
ath-miR854b	MedAP26	1236	1256	GAUGAGGAUAGGGAGGAGGAG	..:.: ::::. ::::.::	GGUUUUCGCCCUGACCUCGUC	Cleavage
ath-miR854c	MedAP26	1236	1256	GAUGAGGAUAGGGAGGAGGAG	..:.: ::::. ::::.::	GGUUUUCGCCCUGACCUCGUC	Cleavage
ath-miR854d	MedAP26	1236	1256	GAUGAGGAUAGGGAGGAGGAG	..:.: ::::. ::::.::	GGUUUUCGCCCUGACCUCGUC	Cleavage
ath-miR854e	MedAP26	1236	1256	GAUGAGGAUAGGGAGGAGGAG	..:.: ::::. ::::.::	GGUUUUCGCCCUGACCUCGUC	Cleavage
ath-miR863-3p	MedAP26	782	803	UUGAGAGCAACAAGA-CAUAAU	::::: ::::: ::: :::::	CUUAUGAUCUUGCUGCCCUCAA	Translation
ath-miR867	MedAP26	205	225	UUGAACAUGGUUUAUUAGGAA	:::.. ::::: : :::::	ACCCUGGAAAACCCUUUUCAA	Cleavage
ath-miR847	MedAP27	1146	1166	UCACUCCUCUUCUUCUUGAUG	:::. :.:::::: ::::.	UCUCAGAAGGAAGAGUAGUGG	Cleavage
ath-miR5641	MedAP27	68	88	UGGAAGAAGAUGAUAGAAUUA	::: .: :: :::::::::	AAAUGUUCUCCUCUUCUUCCU	Translation
ath-miR8181	MedAP27	155	174	UGGGGGUGGGGGGGUGACAG	:: ::. :::::: :::::	CUUUCGACCCCCCUCCCCCU	Cleavage
ath-miR838	MedAP27	255	275	UUUUCUUCUACUUCUUGCACA	::: : :::: :::::::.:	UGUCGACGAAGCAGAAGAAGA	Translation
ath-miR5653	MedAP28	273	296	UGGGUUGAGUUGAGUUGAGUUGGC	::. ::::.: ::.:::...:.:	CCCGCCUCAGCGCAGCUCGGUCUA	Cleavage
ath-miR167a-3p	MedAP28	646	666	GAUCAUGUUCGCAGUUUCACC	:: :::::.:: : ::::.	ACUGUAACUGUGACCUUGAUU	Cleavage
ath-miR172e-3p	MedAP29	1411	1431	GGAAUCUUGAUGAUGCUGCAU	:::::::::::::.::::::	CUGCAGCAUCAUCAGGAUUCC	Cleavage
ath-miR172a	MedAP29	1411	1431	AGAAUCUUGAUGAUGCUGCAU	:::::::::::::.:::::	CUGCAGCAUCAUCAGGAUUCC	Cleavage
ath-miR172b-3p	MedAP29	1411	1431	AGAAUCUUGAUGAUGCUGCAU	:::::::::::::.:::::	CUGCAGCAUCAUCAGGAUUCC	Cleavage
ath-miR172c	MedAP29	1411	1431	AGAAUCUUGAUGAUGCUGCAG	::::::::::::::.:::::	CUGCAGCAUCAUCAGGAUUCC	Cleavage
ath-miR172d-3p	MedAP29	1411	1431	AGAAUCUUGAUGAUGCUGCAG	::::::::::::::.:::::	CUGCAGCAUCAUCAGGAUUCC	Cleavage
ath-miR5632-3p	MedAP29	765	785	UUGGAUUUAUAGUUGGAUAAG	: : : :.:: ::.:::::::	CAUCUACGACAAUGAAUCCAA	Translation
ath-miR842	MedAP29	509	529	UCAUGGUCAGAUCCGUCAUCC	::::: : ::::::::: :.	AGAUGAAGAAUCUGACCAAGG	Cleavage
ath-miR157a-3p	MedAP29	832	852	GCUCUCUAGCCUUCUGUCAUC	:::: .:: .:::.::::	CUUGACCUGAGCUUAGGGAGC	Translation
ath-miR157b-3p	MedAP29	832	852	GCUCUCUAGCCUUCUGUCAUC	:::: .:: .:::.::::	CUUGACCUGAGCUUAGGGAGC	Translation
ath-miR5649a	MedAP29	1214	1234	AUUGAAUAUGUUGGUUACUAU	: ::: :::: :: .::::.:	AGAGUCACCACCACGUUCAGU	Translation
ath-miR5649b	MedAP29	1214	1234	AUUGAAUAUGUUGGUUACUAU	: ::: :::: :: .::::.:	AGAGUCACCACCACGUUCAGU	Translation
ath-miR5654-3p	MedAP29	239	261	UGGAAGAUGCUUUGGGAUUUAUU	: : ::::.::::: :: ::.	CCUCAUUCCCGAAGCAGCUGCCG	Cleavage
ath-miR775	MedAP29	1145	1164	UUCGAUGUCUAGCAGUGCCA	:::: : : :::::::::	ACGCACGGGUCGACAUCGAA	Translation
ath-miR838	MedDREB1	11	31	UUUUCUUCUACUUCUUGCACA	: :::.:::::.:::::::.	AGGGCAGGAAGUGGAAGAAAG	Cleavage
ath-miR847	MedDREB1	561	581	UCACUCCUCUUCUUCUUGAUG	:::: ::::::::: .: ::	GAUCAUGAAGAAGAGCGGCGA	Cleavage
ath-miR5999	MedDREB10	642	662	UCUUCACUAUUAGACGGACAA	::::::::: .:::::::	CGAUCCGUCUAACGGUGAAGA	Cleavage
ath-miR5020a	MedDREB10	263	283	UGGAAGAAGGUGAGACUUGCA	:::: :: :::::: ::::::	UGCAUGUGUCACCUGCUUCCA	Cleavage
ath-miR172a	MedDREB10	29	48	AGAAUCUUGAUGAUGCUGCAU	:: :: :::.::::::: ::	UUGGAG-AUCGUCAAGAUGCU	Cleavage
ath-miR172b-3p	MedDREB10	29	48	AGAAUCUUGAUGAUGCUGCAU	:: :: :::.::::::: ::	UUGGAG-AUCGUCAAGAUGCU	Cleavage
ath-miR172c	MedDREB10	29	48	AGAAUCUUGAUGAUGCUGCAG	.:: :: :::.::::::: ::	UUGGAG-AUCGUCAAGAUGCU	Cleavage
ath-miR172d-3p	MedDREB10	29	48	AGAAUCUUGAUGAUGCUGCAG	.:: :: :::.::::::: ::	UUGGAG-AUCGUCAAGAUGCU	Cleavage
ath-miR396a-5p	MedDREB12	814	834	UUCCACAGCUUUCUUGAACUG	:::.::.:.:. ::::::	ACCUUCGAGGAGGUGGUGGAA	Cleavage
ath-miR396b-5p	MedDREB12	814	834	UUCCACAGCUUUCUUGAACUU	:::.::.:.:. ::::::	ACCUUCGAGGAGGUGGUGGAA	Cleavage
ath-miR5656	MedDREB12	242	262	ACUGAAGUAGAGAUUGGGUUU	:.:.:::.:::: ..: ::::	AGAUCCAGUCUCAGUUCCAGU	Cleavage
ath-miR779.1	MedDREB14	366	385	UUCUGCUAUGUUGCUGCUCAU	: ::: .::::::::::::	ACGAG-GGCAACAUAGCAGCU	Cleavage
ath-miR414	MedDREB15	414	434	UCAUCUUCAUCAUCAUCGUCA	: :.:.: .::.::..::::.	UAAUGGUUGUGGUGGGGAUGG	Cleavage
ath-miR3932a	MedDREB15	748	768	AACUUUGUGAUGACAACGAAG	: ::::::: ::..:: ::	UCUAGUUGUCAACAUGAAAUU	Translation
ath-miR3932b-3p	MedDREB15	748	768	AACUUUGUGAUGACAACGAAG	: ::::::: ::..:: ::	UCUAGUUGUCAACAUGAAAUU	Translation
ath-miR834	MedDREB15	497	517	UGGUAGCAGUAGCGGUGGUAA	:.::.:::::.: :.:...:	CUGCCGCCGCUGCCGUUGUUA	Cleavage
ath-miR8181	MedDREB16	620	639	UGGGGGUGGGGGGGUGACAG	: ::: ..::::::::.:.	GUAUCAAUUCCCCACCCUCG	Cleavage
ath-miR161.2	MedDREB16	506	526	UCAAUGCAUUGAAAGUGACUA	::::::::::: ::::	GCAACACUUUCAAUGAAUUGC	Cleavage
ath-miR157c-3p	MedDREB17	555	575	GCUCUCUAUACUUCUGUCACC	: :::..::.::: ::.:.:	GAUGAUGGAGGUAGAGGGGGG	Cleavage
ath-miR414	MedDREB17	548	568	UCAUCUUCAUCAUCAUCGUCA	:::.:: :::::::.::.:	UGAUGACGAUGAUGGAGGUAG	Cleavage
ath-miR5999	MedDREB18	642	662	UCUUCACUAUUAGACGGACAA	::::::::: .:::::::	CGAUCCGUCUAACGGUGAAGA	Cleavage
ath-miR5020a	MedDREB18	263	283	UGGAAGAAGGUGAGACUUGCA	:::: :: :::::: ::::::	UGCAUGUGUCACCUGCUUCCA	Cleavage
ath-miR172a	MedDREB18	29	48	AGAAUCUUGAUGAUGCUGCAU	:: :: :::.::::::: ::	UUGGAG-AUCGUCAAGAUGCU	Cleavage
ath-miR172b-3p	MedDREB18	29	48	AGAAUCUUGAUGAUGCUGCAU	:: :: :::.::::::: ::	UUGGAG-AUCGUCAAGAUGCU	Cleavage
ath-miR172c	MedDREB18	29	48	AGAAUCUUGAUGAUGCUGCAG	.:: :: :::.::::::: ::	UUGGAG-AUCGUCAAGAUGCU	Cleavage
ath-miR172d-3p	MedDREB18	29	48	AGAAUCUUGAUGAUGCUGCAG	.:: :: :::.::::::: ::	UUGGAG-AUCGUCAAGAUGCU	Cleavage
ath-miR5999	MedDREB19	642	662	UCUUCACUAUUAGACGGACAA	::::::::: .:::::::	CGAUCCGUCUAACGGUGAAGA	Cleavage
ath-miR5020a	MedDREB19	263	283	UGGAAGAAGGUGAGACUUGCA	:::: :: :::::: ::::::	UGCAUGUGUCACCUGCUUCCA	Cleavage
ath-miR172a	MedDREB19	29	48	AGAAUCUUGAUGAUGCUGCAU	:: :: :::.::::::: ::	UUGGAG-AUCGUCAAGAUGCU	Cleavage
ath-miR172b-3p	MedDREB19	29	48	AGAAUCUUGAUGAUGCUGCAU	:: :: :::.::::::: ::	UUGGAG-AUCGUCAAGAUGCU	Cleavage
ath-miR172c	MedDREB19	29	48	AGAAUCUUGAUGAUGCUGCAG	.:: :: :::.::::::: ::	UUGGAG-AUCGUCAAGAUGCU	Cleavage
ath-miR172d-3p	MedDREB19	29	48	AGAAUCUUGAUGAUGCUGCAG	.:: :: :::.::::::: ::	UUGGAG-AUCGUCAAGAUGCU	Cleavage
ath-miR159a	MedDREB2	473	493	UUUGGAUUGAAGGGAGCUCUA	:::::. :::::::.::.	ACGAGCUUACUUCAAUUCAGC	Cleavage
ath-miR159b-3p	MedDREB2	473	493	UUUGGAUUGAAGGGAGCUCUU	: :::::. :::::::.::.	ACGAGCUUACUUCAAUUCAGC	Cleavage
ath-miR159c	MedDREB2	473	493	UUUGGAUUGAAGGGAGCUCCU	: :::::. :::::::.::.	ACGAGCUUACUUCAAUUCAGC	Cleavage
ath-miR854a	MedDREB2	1251	1271	GAUGAGGAUAGGGAGGAGGAG	:: ::::.. :::::::::	AUCAGCCUCUUCAUCCUCAUC	Translation
ath-miR854b	MedDREB2	1251	1271	GAUGAGGAUAGGGAGGAGGAG	:: ::::.. :::::::::	AUCAGCCUCUUCAUCCUCAUC	Translation
ath-miR854c	MedDREB2	1251	1271	GAUGAGGAUAGGGAGGAGGAG	:: ::::.. :::::::::	AUCAGCCUCUUCAUCCUCAUC	Translation
ath-miR854d	MedDREB2	1251	1271	GAUGAGGAUAGGGAGGAGGAG	:: ::::.. :::::::::	AUCAGCCUCUUCAUCCUCAUC	Translation
ath-miR854e	MedDREB2	1251	1271	GAUGAGGAUAGGGAGGAGGAG	:: ::::.. :::::::::	AUCAGCCUCUUCAUCCUCAUC	Translation
ath-miR5645c	MedDREB2	552	572	AACCUAUUUAACGACAUGACU	: ::: .:::.:. :::::	GUUAAUGAUGUUGAGCAGGUU	Cleavage
ath-miR5658	MedDREB2	1250	1270	AUGAUGAUGAUGAUGAUGAAA	::: : :: ::::: ::::	GAUCAGCCUCUUCAUCCUCAU	Translation
ath-miR5023	MedDREB20	16	36	AUUGGUAGUGGAUAAGGGGGC	: :::: :::::: :::::	GACCCCGAAUCCACCUCCAAU	Cleavage
ath-miR836	MedDREB20	271	294	UCCUGUGUUUCCUUUGAUGCGUGG	::::::.::.:.....: :	AUUACCAUCAAGGGGAGUGUGGCA	Cleavage
ath-miR169g-3p	MedDREB21	228	248	UCCGGCAAGUUGACCUUGGCU	.:::::: ::::::: :: ::	GGCCAAGUUCAACUUCCCCGA	Cleavage
ath-miR8180	MedDREB21	202	220	UGCGGUGCGGGAGAAGUGC	:: :::.:::.:: ::::.	GCUCUUUUCCUGCUCCGCG	Cleavage
ath-miR169f-3p	MedDREB21	224	244	GCAAGUUGACCUUGGCUCUGC	: : .:::::: ::::::: :	GGAAGGCCAAGUUCAACUUCC	Translation
ath-miR3932a	MedDREB21	347	367	AACUUUGUGAUGACAACGAAG	:: : ::::::: ...:::	AAUCCUCGUCAUCAGGGGGUU	Cleavage
ath-miR3932b-3p	MedDREB21	347	367	AACUUUGUGAUGACAACGAAG	:: : ::::::: ...:::	AAUCCUCGUCAUCAGGGGGUU	Cleavage
ath-miR8181	MedDREB22	274	293	UGGGGGUGGGGGGGUGACAG	::::::::::. ::: ::	AAGUCACCCCCCUCCCCACA	Cleavage
ath-miR832-5p	MedDREB23	17	37	UGCUGGGAUCGGGAAUCGAAA	.:. :::::.:::::::	AAAUGGGUCCCGGUCCCAGCC	Cleavage
ath-miR169g-3p	MedDREB23	237	257	UCCGGCAAGUUGACCUUGGCU	::: :: ::::::: :: ::	CGCCCAGUUCAACUUCCCCGA	Cleavage
ath-miR413	MedDREB24	539	559	AUAGUUUCUCUUGUUCUGCAC	:.::. :::::.:.::.:	AGUCGGAGGAAGAGGAGCUGU	Cleavage
ath-miR2933a	MedDREB25	791	812	GAAAUCGGAGAGGAAAUUCGCC	..::::.:: :::::::.	ACAUGGUUUCUUCGCCGAUUUU	Cleavage
ath-miR2933b	MedDREB25	791	812	GAAAUCGGAGAGGAAAUUCGCC	..::::.:: :::::::.	ACAUGGUUUCUUCGCCGAUUUU	Cleavage
ath-miR5016	MedDREB25	594	614	UUCUUGUGGAUUCCUUGGAAA	:.::.: .:::..:::::.	GCUUCAGGCGAUCUGCAAGAG	Cleavage
ath-miR160a-5p	MedDREB25	355	374	UGCCUGGCUCCCUGUAUGCCA	: :.:: :.::: :.::::::	UUGUAU-CGGGGUGUCAGGCA	Cleavage
ath-miR160b	MedDREB25	355	374	UGCCUGGCUCCCUGUAUGCCA	: :.:: :.::: :.::::::	UUGUAU-CGGGGUGUCAGGCA	Cleavage
ath-miR160c-5p	MedDREB25	355	374	UGCCUGGCUCCCUGUAUGCCA	: :.:: :.::: :.::::::	UUGUAU-CGGGGUGUCAGGCA	Cleavage
ath-miR5996	MedDREB25	350	370	UGACAUCCAGAUAGAAGCUUUG	::: :: :::: ::.:::::	ACAAG-UUGUAUCGGGGUGUCA	Cleavage
ath-miR169g-3p	MedDREB27	240	260	UCCGGCAAGUUGACCUUGGCU	:: :.: ::::::: :::::	CGCAAGGCUCAACUUCCCGGA	Cleavage
ath-miR156c-3p	MedDREB27	496	517	GCUCACUGCUCUAUCUGUCAGA	:: :::.: :: ::.::::::	UCCGACGGUUAUAGUAGUGAGA	Translation
ath-miR2111b-3p	MedDREB28	631	651	AUCCUCGGGAUACAGUUUACC	:...: :::::::::::	CAGAGGUUAUAUCCCGAGGAA	Cleavage
ath-miR8181	MedDREB28	560	579	UGGGGGUGGGGGGGUGACAG	:::.:::: ::. :::::	UGGUCGCCCCACCGGCCCCA	Translation
ath-miR8181	MedDREB28	412	431	UGGGGGUGGGGGGGUGACAG	::: .::::.:: :::::.	CUGAGGCCCCUCCUCCCCCG	Cleavage
ath-miR854a	MedDREB28	381	401	GAUGAGGAUAGGGAGGAGGAG	::: :.:::. ::::::::	AUCCACUUCCUCCUCCUCAUC	Translation
ath-miR854b	MedDREB28	381	401	GAUGAGGAUAGGGAGGAGGAG	::: :.:::. ::::::::	AUCCACUUCCUCCUCCUCAUC	Translation
ath-miR854c	MedDREB28	381	401	GAUGAGGAUAGGGAGGAGGAG	::: :.:::. ::::::::	AUCCACUUCCUCCUCCUCAUC	Translation
ath-miR854d	MedDREB28	381	401	GAUGAGGAUAGGGAGGAGGAG	::: :.:::. ::::::::	AUCCACUUCCUCCUCCUCAUC	Translation
ath-miR854e	MedDREB28	381	401	GAUGAGGAUAGGGAGGAGGAG	::: :.:::. ::::::::	AUCCACUUCCUCCUCCUCAUC	Translation
ath-miR4239	MedDREB29	127	147	UUUGUUAUUUUCGCAUGCUCC	:::.: ::::::: :::.	CUAGCGUCCGAAAAUCCCAAG	Cleavage
ath-miR8181	MedDREB3	139	158	UGGGGGUGGGGGGGUGACAG	::::: .:::: ::..::..	CUGUCCUCCCCGCAUUCCUG	Cleavage
ath-miR398a-5p	MedDREB30	675	695	AAGGAGUGGCAUGUGAACACA	: ::::.::: ::..::::	CGCGUUCGCAUCCCGUUCCUC	Translation
ath-miR4228-5p	MedDREB30	303	323	AUAGCCUUGAACGCCGUCGUU	: :: ::: ::::::::.	CCCUACUGCGAUCAAGGCUGC	Translation
ath-miR833a-5p	MedDREB30	83	104	UGUUUGUUGUACUCGGUCUAGU	: :.:. ::::::::.:.::	AGUGGGAGAAGUACAACGAGCA	Cleavage
ath-miR5022	MedDREB31	156	176	GUCAUGGGGUAUGAUCGAAUG	:: ::::.:::.::: : :	GCUUGGAUCGUACUCCACGCC	Cleavage
ath-miR847	MedDREB32	117	137	UCACUCCUCUUCUUCUUGAUG	: : :::::::.:::::: :.	CUUGAAGAAGAGGAGGAGCGG	Cleavage
ath-miR5654-3p	MedDREB32	843	865	UGGAAGAUGCUUUGGGAUUUAUU	:.::::. .::: ::.::.::	GCUGAAUCUGGAAGAAUUUUUCA	Cleavage
ath-miR8181	MedDREB32	515	534	UGGGGGUGGGGGGGUGACAG	::.: ...:::::::::.	GCGUUAAUUUCCCACCCCCG	Cleavage
ath-miR773a	MedDREB32	107	127	UUUGCUUCCAGCUUUUGUCUC	.::.:..:::: :::: :.:	AGGAUAGGAGCUUGAAGAAGA	Cleavage
ath-miR846-5p	MedDREB32	1265	1285	CAUUCAAGGACUUCUAUUCAG	::: ::.: :.::::.::	AAGAACAGGACUUCUUGGAUA	Translation
ath-miR857	MedDREB33	432	452	UUUUGUAUGUUGAAGGUGUAU	:.:::::::::.: :::	GAUGAUCUUCAACAUGCCAAA	Cleavage
ath-miR5641	MedDREB34	93	113	UGGAAGAAGAUGAUAGAAUUA	: :::: :: ::::::::::	UCAUUCCAUGAUCUUCUUCCC	Cleavage
ath-miR4221	MedDREB34	765	786	UUUUCCUCUGUUGAAUUCUUGC	: : ::: ::::.:::::..:	GGAUGAAGGCAACGGAGGAGGA	Cleavage
ath-miR162a-3p	MedDREB35	672	692	UCGAUAAACCUCUGCAUCCAG	: : : ::.:::::::.::	AAGCAAGGAGGGGUUUAUUGA	Cleavage
ath-miR162b-3p	MedDREB35	672	692	UCGAUAAACCUCUGCAUCCAG	: : : ::.:::::::.::	AAGCAAGGAGGGGUUUAUUGA	Cleavage
ath-miR8181	MedDREB35	764	783	UGGGGGUGGGGGGGUGACAG	::: :.::::.:::.:.	GGAUCAGCUCCCCGCCCUCG	Cleavage
ath-miR165a-3p	MedDREB36	468	488	UCGGACCAGGCUUCAUCCCCC	: : :: :..:::::: .:::	GAGUGAGGGGGCCUGGGUCGA	Cleavage
ath-miR165b	MedDREB36	468	488	UCGGACCAGGCUUCAUCCCCC	: : :: :..:::::: .:::	GAGUGAGGGGGCCUGGGUCGA	Cleavage
ath-miR4221	MedDREB36	447	468	UUUUCCUCUGUUGAAUUCUUGC	.:..: ::..::::::...	GACGGGGUCCAGUAGAGGAGGG	Cleavage
ath-miR847	MedDREB36	40	60	UCACUCCUCUUCUUCUUGAUG	:: :.::.::.:::::: :	GAUGAGGAGGAGGAGGAGCGU	Cleavage
ath-miR169b-3p	MedDREB37	896	917	GGCAAGUUGUCCUUCGGCUACA	: : :::.:::: ::. ::::	AGAAUCCGGAGGAAAAUAUGCC	Cleavage
ath-miR169g-3p	MedDREB37	762	782	UCCGGCAAGUUGACCUUGGCU	::::.: ::::.:: :: ::	UGCCAGGCUCAAUUUUCCAGA	Cleavage
ath-miR5027	MedDREB37	1052	1071	ACCGGUUGGAACUUGCCUUAA	: :: ::.: :::::.:::::	UCAAUGCGA-UUCCAGCCGGU	Cleavage
ath-miR5640	MedDREB37	200	220	UGAGAGAAGGAAUUAGAUUCA	:.:: ::: ::::.:: ::	AAAGUCAAAUGCCUUUUCCCA	Translation
ath-miR5649a	MedDREB37	798	818	AUUGAAUAUGUUGGUUACUAU	:: : :: :::::::::.	GGAGGACCCUACAUAUUCAGC	Cleavage
ath-miR5649b	MedDREB37	798	818	AUUGAAUAUGUUGGUUACUAU	:: : :: :::::::::.	GGAGGACCCUACAUAUUCAGC	Cleavage
ath-miR833a-5p	MedDREB39	500	521	UGUUUGUUGUACUCGGUCUAGU	.:::.:.: :::.:::::.	UGGGGACUGGGGACAGCAAACG	Translation
ath-miR854a	MedDREB39	149	169	GAUGAGGAUAGGGAGGAGGAG	:: .:.::.::::: .:::::	CUGUUUCUUCCUAUGUUCAUC	Cleavage
ath-miR854b	MedDREB39	149	169	GAUGAGGAUAGGGAGGAGGAG	:: .:.::.::::: .:::::	CUGUUUCUUCCUAUGUUCAUC	Cleavage
ath-miR854c	MedDREB39	149	169	GAUGAGGAUAGGGAGGAGGAG	:: .:.::.::::: .:::::	CUGUUUCUUCCUAUGUUCAUC	Cleavage
ath-miR854d	MedDREB39	149	169	GAUGAGGAUAGGGAGGAGGAG	:: .:.::.::::: .:::::	CUGUUUCUUCCUAUGUUCAUC	Cleavage
ath-miR854e	MedDREB39	149	169	GAUGAGGAUAGGGAGGAGGAG	:: .:.::.::::: .:::::	CUGUUUCUUCCUAUGUUCAUC	Cleavage
ath-miR4221	MedDREB39	719	740	UUUUCCUCUGUUGAAUUCUUGC	: .::::.:.:.:::..:	CUUCGUGUUCAGCGGGGGAGGA	Cleavage
ath-miR774b-3p	MedDREB39	361	381	CAUCCAUAUUUUCAUCUCGAA	: .:::::...:.::: ::	AACAGGAUGAGGGUGUGGCUG	Cleavage
ath-miR858b	MedDREB39	663	683	UUCGUUGUCUGUUCGACCUUG	.::::::.. .::..::::	GGAGGUCGGGAGGAUGACGAU	Translation
ath-miR854a	MedDREB4	432	452	GAUGAGGAUAGGGAGGAGGAG	:::::::::. :::::.::	AUCCUCCUCCUCCUCCUCGUC	Translation
ath-miR854b	MedDREB4	432	452	GAUGAGGAUAGGGAGGAGGAG	:::::::::. :::::.::	AUCCUCCUCCUCCUCCUCGUC	Translation
ath-miR854c	MedDREB4	432	452	GAUGAGGAUAGGGAGGAGGAG	:::::::::. :::::.::	AUCCUCCUCCUCCUCCUCGUC	Translation
ath-miR854d	MedDREB4	432	452	GAUGAGGAUAGGGAGGAGGAG	:::::::::. :::::.::	AUCCUCCUCCUCCUCCUCGUC	Translation
ath-miR854e	MedDREB4	432	452	GAUGAGGAUAGGGAGGAGGAG	:::::::::. :::::.::	AUCCUCCUCCUCCUCCUCGUC	Translation
ath-miR5658	MedDREB4	440	460	AUGAUGAUGAUGAUGAUGAAA	:: :: ::.::::.: :::	CCUCCUCCUCGUCAUUACCAU	Cleavage
ath-miR397b	MedDREB4	633	653	UCAUUGAGUGCAUCGUUGAUG	: ::.:.::: . ::.:::::	CCUCGAUGAUAUCCUUAAUGA	Translation
ath-miR157c-3p	MedDREB40	543	563	GCUCUCUAUACUUCUGUCACC	: :::..::.::: ::.:.::	GAUGAUGGAGGUAGAGGGGGC	Cleavage
ath-miR414	MedDREB40	536	556	UCAUCUUCAUCAUCAUCGUCA	::.::::::::::.::.:	AGAUGAUGAUGAUGGAGGUAG	Cleavage
ath-miR854a	MedDREB42	75	95	GAUGAGGAUAGGGAGGAGGAG	::.:: ::.. .:::::.::	GUCUUCGUCUUCGUCCUCGUC	Translation
ath-miR854a	MedDREB42	438	458	GAUGAGGAUAGGGAGGAGGAG	::: : :::.:.:: ::.::	GUCCCCGUCCUUGUCGUCGUC	Cleavage
ath-miR854b	MedDREB42	75	95	GAUGAGGAUAGGGAGGAGGAG	::.:: ::.. .:::::.::	GUCUUCGUCUUCGUCCUCGUC	Translation
ath-miR854b	MedDREB42	438	458	GAUGAGGAUAGGGAGGAGGAG	::: : :::.:.:: ::.::	GUCCCCGUCCUUGUCGUCGUC	Cleavage
ath-miR854c	MedDREB42	75	95	GAUGAGGAUAGGGAGGAGGAG	::.:: ::.. .:::::.::	GUCUUCGUCUUCGUCCUCGUC	Translation
ath-miR854c	MedDREB42	438	458	GAUGAGGAUAGGGAGGAGGAG	::: : :::.:.:: ::.::	GUCCCCGUCCUUGUCGUCGUC	Cleavage
ath-miR854d	MedDREB42	75	95	GAUGAGGAUAGGGAGGAGGAG	::.:: ::.. .:::::.::	GUCUUCGUCUUCGUCCUCGUC	Translation
ath-miR854d	MedDREB42	438	458	GAUGAGGAUAGGGAGGAGGAG	::: : :::.:.:: ::.::	GUCCCCGUCCUUGUCGUCGUC	Cleavage
ath-miR854e	MedDREB42	75	95	GAUGAGGAUAGGGAGGAGGAG	::.:: ::.. .:::::.::	GUCUUCGUCUUCGUCCUCGUC	Translation
ath-miR854e	MedDREB42	438	458	GAUGAGGAUAGGGAGGAGGAG	::: : :::.:.:: ::.::	GUCCCCGUCCUUGUCGUCGUC	Cleavage
ath-miR5656	MedDREB43	242	262	ACUGAAGUAGAGAUUGGGUUU	:.:.:::::::: ..: ::::	AGAUCCAAUCUCAGUUCCAGU	Cleavage
ath-miR159a	MedDREB45	470	490	UUUGGAUUGAAGGGAGCUCUA	:::::. ::::.::.::.	ACGAGCUUACUUCGAUUCAGC	Cleavage
ath-miR159b-3p	MedDREB45	470	490	UUUGGAUUGAAGGGAGCUCUU	: :::::. ::::.::.::.	ACGAGCUUACUUCGAUUCAGC	Cleavage
ath-miR159c	MedDREB45	470	490	UUUGGAUUGAAGGGAGCUCCU	: :::::. ::::.::.::.	ACGAGCUUACUUCGAUUCAGC	Cleavage
ath-miR163	MedDREB45	233	256	UUGAAGAGGACUUGGAACUUCGAU	: .::::::.: :.: :::::.	UGCCGAGUUCCGACUUCCCUUCAG	Translation
ath-miR5658	MedDREB45	1250	1270	AUGAUGAUGAUGAUGAUGAAA	:::::: :: :: :::::.:	GUUCAUCCUCUUCUUCAUCGU	Translation
ath-miR171b-3p	MedDREB45	1071	1091	UUGAGCCGUGCCAAUAUCACG	::. : ::::.::.::::	AAUGGCAGAGGCAUGGUUCAA	Cleavage
ath-miR171c-3p	MedDREB45	1071	1091	UUGAGCCGUGCCAAUAUCACG	::. : ::::.::.::::	AAUGGCAGAGGCAUGGUUCAA	Cleavage
ath-miR2112-5p	MedDREB45	289	309	CGCAAAUGCGGAUAUCAAUGU	::.:::.. ::::::::	AGGCUGGUAUUUCCAUUUGCG	Cleavage
ath-miR319a	MedDREB45	241	261	UUGGACUGAAGGGAGCUCCCU	:: .:::::::::: ::	UCCGACUUCCCUUCAGUACAU	Cleavage
ath-miR319b	MedDREB45	241	261	UUGGACUGAAGGGAGCUCCCU	:: .:::::::::: ::	UCCGACUUCCCUUCAGUACAU	Cleavage
ath-miR319c	MedDREB45	241	261	UUGGACUGAAGGGAGCUCCUU	:: .:::::::::: ::	UCCGACUUCCCUUCAGUACAU	Cleavage
ath-miR396b-3p	MedDREB45	1282	1302	GCUCAAGAAAGCUGUGGGAAA	::::: : ::::::: ::	CCUCCCAAACCUUUCUUCAGG	Cleavage
ath-miR5648-5p	MedDREB45	780	801	UUUGGAAAUAUUUGGCUUGACU	: :::::..::: :: ::.:.	UGCCAAGCUGAAUUUUCCCGAG	Cleavage
ath-miR838	MedDREB45	1012	1032	UUUUCUUCUACUUCUUGCACA	:::::. :.::.::.::. :	GGUGCAGAAGGUGGAGGAGCA	Cleavage
ath-miR5665	MedDREB47	609	629	UUGGUGGACAAGAUCUGGGAU	: ::::: :::: :::::.:	CUGCCAGAGCUUGGCCACCGA	Cleavage
ath-miR773b-3p	MedDREB47	721	741	UUUGAUUCCAGCUUUUGUCUC	: :::...:: ::::::.::	CAUACAGGGGCAGGAAUCGAA	Translation
ath-miR160a-5p	MedDREB47	358	377	UGCCUGGCUCCCUGUAUGCCA	: :.:: :.::: :.::::::	UUGUAU-CGGGGCGUCAGGCA	Cleavage
ath-miR160b	MedDREB47	358	377	UGCCUGGCUCCCUGUAUGCCA	: :.:: :.::: :.::::::	UUGUAU-CGGGGCGUCAGGCA	Cleavage
ath-miR160c-5p	MedDREB47	358	377	UGCCUGGCUCCCUGUAUGCCA	: :.:: :.::: :.::::::	UUGUAU-CGGGGCGUCAGGCA	Cleavage
ath-miR839-5p	MedDREB48	451	471	UACCAACCUUUCAUCGUUCCC	:..::::::.. : :::::	AUGGGCGAUGAGGAGCUGGUA	Cleavage
ath-miR169g-3p	MedDREB49	240	260	UCCGGCAAGUUGACCUUGGCU	:: :.: ::::::: :::::	CGCAAGGCUCAACUUCCCGGA	Cleavage
ath-miR156c-3p	MedDREB49	502	523	GCUCACUGCUCUAUCUGUCAGA	:: ::..: :: ::.::::::	UCGGAUGGUUAUAGUAGUGAGA	Translation
ath-miR169g-3p	MedDREB5	228	248	UCCGGCAAGUUGACCUUGGCU	.:::::: ::::::: :: ::	GGCCAAGUUCAACUUCCCAGA	Cleavage
ath-miR169f-3p	MedDREB5	224	244	GCAAGUUGACCUUGGCUCUGC	: : .:::::: ::::::: :	GGAAGGCCAAGUUCAACUUCC	Translation
ath-miR8175	MedDREB5	479	498	GAUCCCCGGCAACGGCGCCA	: : : .::: :::::::::	UCGGGAUGUUCCCGGGGAUC	Translation
ath-miR838	MedDREB50	74	94	UUUUCUUCUACUUCUUGCACA	:: :.:::::.:..::::	GUUGGAGGAAGUGGGGGAAAU	Cleavage
ath-miR169f-3p	MedDREB50	209	229	GCAAGUUGACCUUGGCUCUGC	: .: ::::.: ::::::: :	GAGGCGCCAGGCUCAACUUCC	Translation
ath-miR169g-3p	MedDREB50	213	233	UCCGGCAAGUUGACCUUGGCU	::::.: ::::::: :: :.	CGCCAGGCUCAACUUCCCCGG	Cleavage
ath-miR862-5p	MedDREB51	474	494	UCCAAUAGGUCGAGCAUGUGC	: :::::: :::::.::::	GAACAUGCCGGACCUGUUGGC	Cleavage
ath-miR156a-3p	MedDREB51	489	510	GCUCACUGCUCUUUCUGUCAGA	.::.:.:::: .:::: :.::	GUUGGCGGAAAUGGCAGAGGGC	Translation
ath-miR5024-3p	MedDREB51	135	155	CCGUAUCUUGGCCUUGUCAUU	::. ::::.::.:.:::	CGGGAUCCGGCCGAGGUGCGG	Cleavage
ath-miR5636	MedDREB51	590	610	CGUAGUUGCAGAGCUUGACGG	: ..: ::::: :.:::::	GGGGUGACCUCUGGAGCUACG	Cleavage
ath-miR5648-5p	MedDREB52	857	878	UUUGGAAAUAUUUGGCUUGACU	::::::: :.::::::::	CAGCAAGCCACUUGUUUCCAAA	Translation
ath-miR169g-3p	MedDREB52	753	773	UCCGGCAAGUUGACCUUGGCU	::::.: ::::.:: :: ::	UGCCAGGCUCAAUUUCCCAGA	Cleavage
ath-miR172d-5p	MedDREB52	960	980	GCAACAUCUUCAAGAUUCAGA	::: ::::.: ::::::	UGAGAAAAUUGAGGUUGUUGC	Cleavage
ath-miR319a	MedDREB52	442	462	UUGGACUGAAGGGAGCUCCCU	.: :::::: :::: ::.::.	GGUGAGCUCGCUUCUGUUCAG	Cleavage
ath-miR319b	MedDREB52	442	462	UUGGACUGAAGGGAGCUCCCU	.: :::::: :::: ::.::.	GGUGAGCUCGCUUCUGUUCAG	Cleavage
ath-miR319c	MedDREB52	442	462	UUGGACUGAAGGGAGCUCCUU	:::::: :::: ::.::.	GGUGAGCUCGCUUCUGUUCAG	Cleavage
ath-miR847	MedDREB53	81	101	UCACUCCUCUUCUUCUUGAUG	: : .::::::.::::::::.	CUUGGAGAAGAGGAGGAGUGG	Cleavage
ath-miR156h	MedDREB53	354	373	UGACAGAAGAAAGAGAGCAC	:: :::: :::: ::::::	GUUGUCUCCUUCUGCUGUCA	Cleavage
ath-miR414	MedDREB53	432	452	UCAUCUUCAUCAUCAUCGUCA	::: : :::::::.: ::	CAACGCUUAUGAUGAGGUUGC	Cleavage
ath-miR833a-5p	MedDREB54	89	110	UGUUUGUUGUACUCGGUCUAGU	:::::: ::.:::.:.:.	UUGAGACCGUAUAUAACGAGCG	Cleavage
ath-miR5021	MedDREB55	130	149	UGAGAAGAAGAAGAAGAAAA	:: :: ::::::::::::.	UUCUCCUCUUCUUCUUCUUC	Cleavage
ath-miR854a	MedDREB55	120	140	GAUGAGGAUAGGGAGGAGGAG	::::::::.: ::::: ::	UCCCUCCUCCUUCUCCUCUUC	Cleavage
ath-miR854b	MedDREB55	120	140	GAUGAGGAUAGGGAGGAGGAG	::::::::.: ::::: ::	UCCCUCCUCCUUCUCCUCUUC	Cleavage
ath-miR854c	MedDREB55	120	140	GAUGAGGAUAGGGAGGAGGAG	::::::::.: ::::: ::	UCCCUCCUCCUUCUCCUCUUC	Cleavage
ath-miR854d	MedDREB55	120	140	GAUGAGGAUAGGGAGGAGGAG	::::::::.: ::::: ::	UCCCUCCUCCUUCUCCUCUUC	Cleavage
ath-miR854e	MedDREB55	120	140	GAUGAGGAUAGGGAGGAGGAG	::::::::.: ::::: ::	UCCCUCCUCCUUCUCCUCUUC	Cleavage
ath-miR447c-5p	MedDREB55	854	874	CCCCUUACAAUGUCGAGUAAA	.::::::.:::: .:::	AGAGCUCGACGUUGUCGGGGC	Cleavage
ath-miR5021	MedDREB55	181	200	UGAGAAGAAGAAGAAGAAAA	:::: ::::: :::::.	ACUUCUCCUUCUCCUUCUUC	Cleavage
ath-miR838	MedDREB55	698	718	UUUUCUUCUACUUCUUGCACA	: :.::.: :::::::.:	AUCGGAGGAGGAAGAAGAAGA	Translation
ath-miR823	MedDREB56	141	161	UGGGUGGUGAUCAUAUAAGAU	::::::: :::::. :::.	CACUUAUAUAAUCACUUCCCG	Cleavage
ath-miR843	MedDREB57	432	452	UUUAGGUCGAGCUUCAUUGGA	::.. ::::: .:::::.::	CCCGGAGAAGCCUGACCUGAA	Translation
ath-miR869.2	MedDREB57	41	61	UCUGGUGUUGAGAUAGUUGAC	: ::: :: :::.::::::.	GCCAAGAAUGUCAGCACCAGG	Cleavage
ath-miR838	MedDREB58	122	142	UUUUCUUCUACUUCUUGCACA	:::.:::::.:..:::.	GUCGCAGGAAGUGGGGGAAGU	Cleavage
ath-miR169b-3p	MedDREB58	488	509	GGCAAGUUGUCCUUCGGCUACA	: : .::.:::::.::: ::	CGAAAUCGGAGGACGACUCGCA	Cleavage
ath-miR5645a	MedDREB58	174	193	AUUUGAGUCAUGUCGUUAAG	:: .: ::.:::.:::...:	CUCGAGGAUAUGGCUCGGGU	Cleavage
ath-miR5645b	MedDREB58	174	193	AUUUGAGUCAUGUCGUUAAG	:: .: ::.:::.:::...:	CUCGAGGAUAUGGCUCGGGU	Cleavage
ath-miR5645d	MedDREB58	174	193	AUUUGAGUCAUGUCGUUAAG	:: .: ::.:::.:::...:	CUCGAGGAUAUGGCUCGGGU	Cleavage
ath-miR5645e	MedDREB58	174	193	AUUUGAGUCAUGUCGUUAAG	:: .: ::.:::.:::...:	CUCGAGGAUAUGGCUCGGGU	Cleavage
ath-miR5645f	MedDREB58	174	193	AUUUGAGUCAUGUCGUUAAG	:: .: ::.:::.:::...:	CUCGAGGAUAUGGCUCGGGU	Cleavage
ath-miR843	MedDREB59	432	452	UUUAGGUCGAGCUUCAUUGGA	::.. ::::: .:::::.::	CCCGGAGAAGCCUGACCUGAA	Translation
ath-miR869.2	MedDREB59	41	61	UCUGGUGUUGAGAUAGUUGAC	: ::: :: :::.::::::.	GCCAAGAAUGUCAGCACCAGG	Cleavage
ath-miR5634	MedDREB60	450	470	AGGGACUUUGUGAAUUUAGGG	:::::::: :.::::::::.	CCCUAAAUCCGCAAAGUCCUA	Cleavage
ath-miR824-3p	MedDREB60	674	694	CCUUCUCAUCGAUGGUCUAGA	.: .:::::: :::.:::	CGGGGUUCAUCGACGAGGAGG	Cleavage
ath-miR5016	MedDREB61	537	557	UUCUUGUGGAUUCCUUGGAAA	:: :.::.:::..: :::.	GAUCAAGGGGAUCUGCCAGAG	Cleavage
ath-miR774b-3p	MedDREB61	355	375	CAUCCAUAUUUUCAUCUCGAA	: .:::::...:.::: ::	AACAGGAUGAGGGUGUGGCUG	Cleavage
ath-miR8169	MedDREB61	801	821	AUAGACAGAGUCACUCACAGA	: ::.: ::.:::::::.	GAUUUGGGAGAUUCUGUCUGG	Cleavage
ath-miR832-3p	MedDREB61	782	802	UUGAUUCCCAAUCCAAGCAAG	::: ::: :::: :::.:..:	CUUCCUUCGAUUUGGAGUUGA	Cleavage
ath-miR5021	MedDREB62	898	917	UGAGAAGAAGAAGAAGAAAA	: :::::: :::::::::.:	UCUUCUUCCUCUUCUUCUUA	Cleavage
ath-miR5641	MedDREB62	885	904	UGGAAGAAGAUGAUAGAAUUA	:.:::: ::: ::::::::.	UGAUUC-AUCUUCUUCUUCUU	Translation
ath-miR5657	MedDREB62	120	140	UGGACAAGGUUAGAUUUGGUG	:.:: ::::...::: .::	UCCUAAUUCUAGUUUUGAUCA	Cleavage
ath-miR8171	MedDREB62	354	374	AUAGGUGGGCCAGUGGUAGGA	:.::. . ::::..::.::.:	UUCUGGUUCUGGUUCAUCUGU	Cleavage
ath-miR8181	MedDREB62	106	124	UGGGGGUGGGGGGGUGACAG	:::. :..:::.::.::.:	AUGUU-CUUCCCUACUCCUA	Cleavage
ath-miR156b-3p	MedDREB63	125	147	UGCUCACCUCUCUUUCUGUCAGU	: ::: ..:.::::::.:..	GGCGCCAGUGGGGGAGGUGGGUG	Cleavage
ath-miR5629	MedDREB63	260	281	UUAGGGUAGUUAACGGAAGUUA	..:: : :::::: ::::.:	CGGCUCACCUUAACUUCCCUGA	Cleavage
ath-miR5638b	MedDREB63	560	580	ACAGUGGUCAUCUGGUGGGCU	: ::::.: .::.:::.:::	ACCCCAUCUCGUGGCCAUUGU	Cleavage
ath-miR838	MedDREB63	513	533	UUUUCUUCUACUUCUUGCACA	:: .::.::::..:.:.:	UUCGCUGGAGGUAGGGGGAGA	Cleavage
ath-miR167a-3p	MedDREB64	4	24	GAUCAUGUUCGCAGUUUCACC	:: ..::::.::::: ::	CUUGCUGUUGCGGACAUGUUC	Cleavage
ath-miR854a	MedDREB65	51	71	GAUGAGGAUAGGGAGGAGGAG	.:::::: ::. :::::.::	UUCCUCCGCCUGUUCCUCGUC	Translation
ath-miR854b	MedDREB65	51	71	GAUGAGGAUAGGGAGGAGGAG	.:::::: ::. :::::.::	UUCCUCCGCCUGUUCCUCGUC	Translation
ath-miR854c	MedDREB65	51	71	GAUGAGGAUAGGGAGGAGGAG	.:::::: ::. :::::.::	UUCCUCCGCCUGUUCCUCGUC	Translation
ath-miR854d	MedDREB65	51	71	GAUGAGGAUAGGGAGGAGGAG	.:::::: ::. :::::.::	UUCCUCCGCCUGUUCCUCGUC	Translation
ath-miR854e	MedDREB65	51	71	GAUGAGGAUAGGGAGGAGGAG	.:::::: ::. :::::.::	UUCCUCCGCCUGUUCCUCGUC	Translation
ath-miR838	MedDREB66	198	218	UUUUCUUCUACUUCUUGCACA	:: : : :..:::::::::.:	UGGGGAUGGGGUAGAAGAAGA	Cleavage
ath-miR169g-3p	MedDREB67	237	257	UCCGGCAAGUUGACCUUGGCU	::::.: ::::::: :: ::	CGCCAGGAUCAACUUCCCAGA	Cleavage
ath-miR390b-3p	MedDREB67	393	412	CGCUAUCCAUCCUGAGUUCC	:.. ::.::::::. ::::	CGGGGUCGGGAUGGGGAGCG	Cleavage
ath-miR390a-3p	MedDREB67	392	412	CGCUAUCCAUCCUGAGUUUCA	: ... ::.::::::. ::::	UCGGGGUCGGGAUGGGGAGCG	Cleavage
ath-miR157a-3p	MedDREB68	464	484	GCUCUCUAGCCUUCUGUCAUC	.:: :::::::.:. ::.:	AGUGCCAGAAGGUUGCAGGGG	Cleavage
ath-miR157b-3p	MedDREB68	464	484	GCUCUCUAGCCUUCUGUCAUC	.:: :::::::.:. ::.:	AGUGCCAGAAGGUUGCAGGGG	Cleavage
ath-miR169g-3p	MedDREB69	228	248	UCCGGCAAGUUGACCUUGGCU	::::.: ::::::: :: ::	UGCCAGGCUCAACUUCCCCGA	Cleavage
ath-miR5658	MedDREB7	374	394	AUGAUGAUGAUGAUGAUGAAA	::.::::::::.:: ::.:	CCUCGUCAUCAUCGUCUUCGU	Cleavage
ath-miR843	MedDREB70	426	446	UUUAGGUCGAGCUUCAUUGGA	::.. ::::: .:::::.::	CCCGGAGAAGCCUGACCUGAA	Translation
ath-miR836	MedDREB72	56	79	UCCUGUGUUUCCUUUGAUGCGUGG	:. ::::::::... .:::	GAGUCCGGCAAAGGAAGUGGGGGA	Cleavage
ath-miR5021	MedDREB73	133	152	UGAGAAGAAGAAGAAGAAAA	: :::::::::::::::::	UCUUCUUCUUCUUCUUCUCC	Cleavage
ath-miR5658	MedDREB73	92	112	AUGAUGAUGAUGAUGAUGAAA	:: ::::::::::::: :	GCUCUCCAUCAUCAUCAUCCU	Cleavage
ath-miR169d	MedDREB73	464	484	UGAGCCAAGGAUGACUUGCCG	.: ::.::.:::::::.	ACAGGACUCGUCUUUGGCUCG	Cleavage
ath-miR169e	MedDREB73	464	484	UGAGCCAAGGAUGACUUGCCG	.: ::.::.:::::::.	ACAGGACUCGUCUUUGGCUCG	Cleavage
ath-miR169f-5p	MedDREB73	464	484	UGAGCCAAGGAUGACUUGCCG	.: ::.::.:::::::.	ACAGGACUCGUCUUUGGCUCG	Cleavage
ath-miR169g-5p	MedDREB73	464	484	UGAGCCAAGGAUGACUUGCCG	.: ::.::.:::::::.	ACAGGACUCGUCUUUGGCUCG	Cleavage
ath-miR2937	MedDREB73	172	192	AUAAGAGCUGUUGAAGGAGUC	:::: :..::: ::::: :	UUCUCCCUUGACAACUCUUCU	Cleavage
ath-miR5021	MedDREB73	187	206	UGAGAAGAAGAAGAAGAAAA	: :::: ::::: :::::.	UCUUCUCCUUCUCCUUCUUC	Cleavage
ath-miR838	MedDREB73	704	724	UUUUCUUCUACUUCUUGCACA	: :.::.: :::::::.:	AUCGGAGGAGGAAGAAGAAGA	Translation
ath-miR840-3p	MedDREB74	831	851	UUGUUUAGGUCCCUUAGUUUC	:.:::..:: .:.:.:.:::	AAGACUGGGGAGCUUGAGCAA	Translation
ath-miR861-3p	MedDREB74	840	860	GAUGGAUAUGUCUUCAAGGAC	:::::. : .::::::::	GAGCUUGAGCAAGUAUCCAUC	Translation
ath-miR838	MedDREB76	107	127	UUUUCUUCUACUUCUUGCACA	:::.:::::.:..:::.	GUCGCAGGAAGUGGGGGAAGU	Cleavage
ath-miR5645a	MedDREB76	159	178	AUUUGAGUCAUGUCGUUAAG	:: .: ::.:::.:::...:	CUCGAGGAUAUGGCUCGGGU	Cleavage
ath-miR5645b	MedDREB76	159	178	AUUUGAGUCAUGUCGUUAAG	:: .: ::.:::.:::...:	CUCGAGGAUAUGGCUCGGGU	Cleavage
ath-miR5645d	MedDREB76	159	178	AUUUGAGUCAUGUCGUUAAG	:: .: ::.:::.:::...:	CUCGAGGAUAUGGCUCGGGU	Cleavage
ath-miR5645e	MedDREB76	159	178	AUUUGAGUCAUGUCGUUAAG	:: .: ::.:::.:::...:	CUCGAGGAUAUGGCUCGGGU	Cleavage
ath-miR5645f	MedDREB76	159	178	AUUUGAGUCAUGUCGUUAAG	:: .: ::.:::.:::...:	CUCGAGGAUAUGGCUCGGGU	Cleavage
ath-miR838	MedDREB77	122	142	UUUUCUUCUACUUCUUGCACA	:::.:::::.:..:::.	GUCGCAGGAAGUGGGGGAAGU	Cleavage
ath-miR169b-3p	MedDREB77	488	509	GGCAAGUUGUCCUUCGGCUACA	: : .::.:::::.::: ::	CGAAAUCGGAGGACGACUCGCA	Cleavage
ath-miR833a-5p	MedDREB78	89	110	UGUUUGUUGUACUCGGUCUAGU	:::::: ::.:::.:.:.	UUGAGACCGUAUAUAACGAGCG	Cleavage
ath-miR8181	MedDREB79	274	293	UGGGGGUGGGGGGGUGACAG	::::::::::. ::: ::	AAGUCACCCCCCUCCCCACA	Cleavage
ath-miR169g-3p	MedDREB9	354	374	UCCGGCAAGUUGACCUUGGCU	:: :: ::::::: :::::	CGCGAACCUCAACUUCCCGGA	Cleavage
ath-miR413	MedDREB9	536	556	AUAGUUUCUCUUGUUCUGCAC	::::. :::::.:.::.:	GGUCAGAGGAAGAGGAGCUGU	Cleavage
ath-miR8181	MedDREB9	63	82	UGGGGGUGGGGGGGUGACAG	:. :.:::::.::::::	GCCUUCCUCCCCCGCCCCCA	Cleavage
ath-miR157a-3p	MedERF1	435	454	GCUCUCUAGCCUUCUGUCAUC	:.::. :::.::.:::.:::.	GGUGG-AGAGGGUUAGGGAGU	Cleavage
ath-miR157b-3p	MedERF1	435	454	GCUCUCUAGCCUUCUGUCAUC	:.::. :::.::.:::.:::.	GGUGG-AGAGGGUUAGGGAGU	Cleavage
ath-miR834	MedERF1	707	727	UGGUAGCAGUAGCGGUGGUAA	::::.::. ::::: ::::.:	UUACUACUACUACUACUACUA	Cleavage
ath-miR5658	MedERF10	620	640	AUGAUGAUGAUGAUGAUGAAA	:.::.::.::::::::::	GGACGUCGUCGUCAUCAUCAU	Cleavage
ath-miR5013	MedERF10	449	469	UUUGUGACAUCUAGGUGCUUU	:: :::: :::::::.::::	CAACCACCCAGAUGUCGCAAA	Cleavage
ath-miR4243	MedERF10	30	50	UUGAAAUUGUAGAUUUCGUAC	:::: : ::::.:::::.	CAACGACAACUACGAUUUCGC	Cleavage
ath-miR847	MedERF102	220	240	UCACUCCUCUUCUUCUUGAUG	:.:::::.:::::: ::	UUCGAGGAAGAGGAGGAGGGA	Cleavage
ath-miR426	MedERF102	985	1005	UUUUGGAAAUUUGUCCUUACG	.:::.:.:: :::::.:.	CCCGAGGGCGAAAUUCCAGAG	Cleavage
ath-miR868-3p	MedERF103	670	690	CUUCUUAAGUGCUGAUAAUGC	: .:: :::: :.::.:::.:	GAGUUUUCAGAAUUUGAGAGG	Translation
ath-miR160a-5p	MedERF103	345	365	UGCCUGGCUCCCUGUAUGCCA	::: : ::::::::: ::	CAGCAGAAAGGGAGCCACUCA	Cleavage
ath-miR160b	MedERF103	345	365	UGCCUGGCUCCCUGUAUGCCA	::: : ::::::::: ::	CAGCAGAAAGGGAGCCACUCA	Cleavage
ath-miR160c-5p	MedERF103	345	365	UGCCUGGCUCCCUGUAUGCCA	::: : ::::::::: ::	CAGCAGAAAGGGAGCCACUCA	Cleavage
ath-miR8182	MedERF103	393	415	UUGUGUUG-CGUUUCUGUUGAUU	:: ::::: ::::: ::..::::	AACCAACACAAACGUCAGUACAA	Cleavage
ath-miR824-3p	MedERF103	136	156	CCUUCUCAUCGAUGGUCUAGA	::.::::::. :::: ::	CAGAGGCCAUCGGGGAGAUGG	Cleavage
ath-miR833a-5p	MedERF103	46	67	UGUUUGUUGUACUCGGUCUAGU	:.:. : .::::: :::::.::	AUUGAAGUGAGUAAAACAAGCA	Cleavage
ath-miR869.2	MedERF103	331	351	UCUGGUGUUGAGAUAGUUGAC	::: :::.:::: ::::	AGAAACCUUCUUAACAGCAGA	Cleavage
ath-miR869.2	MedERF104	326	346	UCUGGUGUUGAGAUAGUUGAC	::.:: :::::::::::.	CCCAGCUCCCUCAACACCAGG	Cleavage
ath-miR156d-3p	MedERF104	538	559	GCUCACUCUCUUUUUGUCAUAAC	::..:::.::.::: ::::	ACCCUGGUAAAGAGGGAG-GAGC	Cleavage
ath-miR774b-5p	MedERF105	190	210	UGAGAUGAAGAUAUGGGUGAU	: .:.:::::::.. ::::	UCCCUCUAUAUCUUUGGCUCA	Cleavage
ath-miR836	MedERF105	916	939	UCCUGUGUUUCCUUUGAUGCGUGG	: ::.:.::.:: ::.::.	ACCAACUUCGAGGGGAAGACGGGG	Cleavage
ath-miR847	MedERF105	921	941	UCACUCCUCUUCUUCUUGAUG	: ::.::..::::: :.: ::	CUUCGAGGGGAAGACGGGGGA	Cleavage
ath-miR858a	MedERF105	1028	1048	UUUCGUUGUCUGUUCGACCUU	::: ::: :.::::::.:	UUGGUGGAAGCGGCAACGAGA	Translation
ath-miR5021	MedERF106	196	215	UGAGAAGAAGAAGAAGAAAA	: ::::::::::::::::.	UCUUCUUCUUCUUCUUCUUC	Cleavage
ath-miR854a	MedERF106	210	230	GAUGAGGAUAGGGAGGAGGAG	.::.::.:::.: :: :::::	UUCUUCUUCCUUUUCGUCAUC	Cleavage
ath-miR854b	MedERF106	210	230	GAUGAGGAUAGGGAGGAGGAG	.::.::.:::.: :: :::::	UUCUUCUUCCUUUUCGUCAUC	Cleavage
ath-miR854c	MedERF106	210	230	GAUGAGGAUAGGGAGGAGGAG	.::.::.:::.: :: :::::	UUCUUCUUCCUUUUCGUCAUC	Cleavage
ath-miR854d	MedERF106	210	230	GAUGAGGAUAGGGAGGAGGAG	.::.::.:::.: :: :::::	UUCUUCUUCCUUUUCGUCAUC	Cleavage
ath-miR854e	MedERF106	210	230	GAUGAGGAUAGGGAGGAGGAG	.::.::.:::.: :: :::::	UUCUUCUUCCUUUUCGUCAUC	Cleavage
ath-miR169g-3p	MedERF106	687	707	UCCGGCAAGUUGACCUUGGCU	.:: ::: ::::::: :: ::	GGCGAAGCUCAACUUCCCCGA	Cleavage
ath-miR5020a	MedERF106	920	940	UGGAAGAAGGUGAGACUUGCA	::: ::::..: :::::.	AACAACUCUCGUCAUCUUCUU	Cleavage
ath-miR8181	MedERF107	104	123	UGGGGGUGGGGGGGUGACAG	:: : ::::::::.::::.	CUUCCUCCCCCCCAUCCCCG	Cleavage
ath-miR5634	MedERF107	292	312	AGGGACUUUGUGAAUUUAGGG	.:::..: :..:...::::::	UCCUGGAGUUGCGGGGUCCCU	Cleavage
ath-miR838	MedERF107	452	472	UUUUCUUCUACUUCUUGCACA	::: :::::::: :.:..:.	CGUGGAAGAAGUACAGGGGAG	Cleavage
ath-miR169g-3p	MedERF107	615	635	UCCGGCAAGUUGACCUUGGCU	::: ::: ::::::: ::::	AGCGAAGCUCAACUUCACGGA	Cleavage
ath-miR4221	MedERF108	485	506	UUUUCCUCUGUUGAAUUCUUGC	:.:::: ::.:.:::::::.	UCGAGAAGUCGAUAGAGGAAGC	Cleavage
ath-miR447c-3p	MedERF108	674	695	UUGGGGACGACAUCUUUUGUUG	..::.:.:::::.: ..::::	GGGCAGAGGAUGUUGGUUCCAA	Cleavage
ath-miR771	MedERF108	684	705	UGAGCCUCUGUGGUAGCCCUCA	:: ::.: : ::::.:::::.	UGUUGGUUCCAACAGGGGCUCG	Cleavage
ath-miR835-5p	MedERF108	795	815	UUCUUGCAUAUGUUCUUUAUC	.:..: ::.::.:: :::.:	CGUGGACAAUAUGUGGAAGGA	Cleavage
ath-miR824-3p	MedERF11	565	585	CCUUCUCAUCGAUGGUCUAGA	::.: ::::::::.:::	AGGAGGCACUCGAUGAGGAGG	Cleavage
ath-miR853	MedERF11	549	570	UCCCCUCUUUAGCUUGGAGAAG	: :::. . :::::::::: :.	CGUCUUGGCGCUAAAGAGGAGG	Cleavage
ath-miR858b	MedERF11	606	626	UUCGUUGUCUGUUCGACCUUG	:::: :::. :::...:::.	GAAGGACGAGGAGAUGGCGAG	Translation
ath-miR401	MedERF12	134	154	CGAAACUGGUGUCGACCGACA	: ::::.::.::::::	UGGGAGACGACGCCGGUUUCG	Cleavage
ath-miR414	MedERF12	759	779	UCAUCUUCAUCAUCAUCGUCA	:: :: :: :: ::::::::	CGAGGAGGAGGAGGAAGAUGA	Cleavage
ath-miR5024-3p	MedERF12	484	504	CCGUAUCUUGGCCUUGUCAUU	:: ::. ::::.:::::::	AAGUACGCGGCCGAGAUACGC	Cleavage
ath-miR775	MedERF13	802	821	UUCGAUGUCUAGCAGUGCCA	::..: :: ::.::::::.	GGGUGCAGCGAGGCAUCGAG	Translation
ath-miR778	MedERF14	725	745	UGGCUUGGUUUAUGUACACCG	: : ::::.:::::.:.::	AUGCGCACAUGAACCAGGUCA	Cleavage
ath-miR167c-3p	MedERF14	837	859	UAGGUCAUGCUGGUAGUUUCACC	.::.:..:::::.::::	GCCUCCGCUGCUGGCAUGGCCUA	Cleavage
ath-miR5663-5p	MedERF14	138	158	AGCUAAGGAUUUGCAUUCUCA	:::: :.::. :.::.:::	GCAGAAGGUAAGGCUUUGGCU	Cleavage
ath-miR837-5p	MedERF14	1145	1164	AUCAGUUUCUUGUUCGUUUCA	::.:: :: ::::::.::::	AGAGAC-AAAAAGAAAUUGAU	Cleavage
ath-miR414	MedERF14	1065	1085	UCAUCUUCAUCAUCAUCGUCA	::: :: :: :: ::::::::	UGAGGAGGAGGAAGAAGAUGA	Cleavage
ath-miR4221	MedERF14	863	884	UUUUCCUCUGUUGAAUUCUUGC	..:.: :::..:.:::::.	CAGGGGAGCCAAUGGGGGAAAG	Cleavage
ath-miR5652	MedERF14	294	314	UUGAAUGUGAAUGAAUCGGGC	:..:: ::::: :::::.:	UCUUGAGCCAUUCUCAUUCGA	Cleavage
ath-miR833a-5p	MedERF14	947	970	UGUUUGUUGUACUCGG--UCUAGU	.::.:: ::::: :::::::.::	GCUGGAAGCCGAGAACAACAAGCA	Translation
ath-miR5021	MedERF15	364	383	UGAGAAGAAGAAGAAGAAAA	::::: ::::::: :::.	UUUUCACCUUCUUCAUCUUU	Cleavage
ath-miR5021	MedERF16	225	244	UGAGAAGAAGAAGAAGAAAA	: ::::::::.:::::::.	UCUUCUUCUUUUUCUUCUUU	Cleavage
ath-miR156h	MedERF16	227	246	UGACAGAAGAAAGAGAGCAC	: .:::.:::::::: ::	UUCUUCUUUUUCUUCUUUCU	Cleavage
ath-miR156i	MedERF16	227	246	UGACAGAAGAGAGAGAGCAG	.: .:::.:.:::::: ::	UUCUUCUUUUUCUUCUUUCU	Cleavage
ath-miR156j	MedERF16	227	246	UGACAGAAGAGAGAGAGCAC	: .:::.:.:::::: ::	UUCUUCUUUUUCUUCUUUCU	Cleavage
ath-miR8181	MedERF16	45	64	UGGGGGUGGGGGGGUGACAG	:. :.:..:::::::::	ACCUUCCUCUUCCACCCCCA	Cleavage
ath-miR841a-3p	MedERF16	278	298	AUUUCUAGUGGGUCGUAUUCA	: :.::.::::: ::::.	CCACUGCGGCCCACAAGAAGA	Cleavage
ath-miR395a	MedERF17	494	514	CUGAAGUGUUUGGGGGAACUC	: ::..::.:::.:::.:	CCCUGCCUUCAGACAUUUCGG	Cleavage
ath-miR395b	MedERF17	494	514	CUGAAGUGUUUGGGGGGACUC	: ::..::.:::.:::.:	CCCUGCCUUCAGACAUUUCGG	Cleavage
ath-miR395c	MedERF17	494	514	CUGAAGUGUUUGGGGGGACUC	: ::..::.:::.:::.:	CCCUGCCUUCAGACAUUUCGG	Cleavage
ath-miR395d	MedERF17	494	514	CUGAAGUGUUUGGGGGAACUC	: ::..::.:::.:::.:	CCCUGCCUUCAGACAUUUCGG	Cleavage
ath-miR395e	MedERF17	494	514	CUGAAGUGUUUGGGGGAACUC	: ::..::.:::.:::.:	CCCUGCCUUCAGACAUUUCGG	Cleavage
ath-miR395f	MedERF17	494	514	CUGAAGUGUUUGGGGGGACUC	: ::..::.:::.:::.:	CCCUGCCUUCAGACAUUUCGG	Cleavage
ath-miR391-3p	MedERF17	914	934	ACGGUAUCUCUCCUACGUAGC	: : : ::::.:::::.:	UGUUCAUCGGAGGGAUACUGG	Cleavage
ath-miR403-5p	MedERF18	400	421	UGUUUUGUGCUUGAAUCUAAUU	:: ::::.::::::.:.	GUGGAGUUUCAGGCACAAGAUU	Cleavage
ath-miR2933a	MedERF18	330	351	GAAAUCGGAGAGGAAAUUCGCC	:.:: :: .: ::..::::::	AGUGAUUUCUCACUUUGAUUUC	Translation
ath-miR2933b	MedERF18	330	351	GAAAUCGGAGAGGAAAUUCGCC	:.:: :: .: ::..::::::	AGUGAUUUCUCACUUUGAUUUC	Translation
ath-miR5630a	MedERF18	219	239	GCUAAGAGCGGUUCUGAUGGA	.:.:: :.:.::::: :::	CUCGUCCAAGCUGCUCUCAGC	Cleavage
ath-miR5630b	MedERF18	219	239	GCUAAGAGCGGUUCUGAUGGA	.:.:: :.:.::::: :::	CUCGUCCAAGCUGCUCUCAGC	Cleavage
ath-miR8167a	MedERF18	469	490	AGAUGUGGAGAUCGUGGGGAUG	: ::.: : :::: :::::::	CCUCUCGAAGAUCGCCACAUCG	Cleavage
ath-miR8167b	MedERF18	469	490	AGAUGUGGAGAUCGUGGGGAUG	: ::.: : :::: :::::::	CCUCUCGAAGAUCGCCACAUCG	Cleavage
ath-miR8167c	MedERF18	469	490	AGAUGUGGAGAUCGUGGGGAUG	: ::.: : :::: :::::::	CCUCUCGAAGAUCGCCACAUCG	Cleavage
ath-miR8167d	MedERF18	469	490	AGAUGUGGAGAUCGUGGGGAUG	: ::.: : :::: :::::::	CCUCUCGAAGAUCGCCACAUCG	Cleavage
ath-miR8167e	MedERF18	469	490	AGAUGUGGAGAUCGUGGGGAUG	: ::.: : :::: :::::::	CCUCUCGAAGAUCGCCACAUCG	Cleavage
ath-miR8167f	MedERF18	469	490	AGAUGUGGAGAUCGUGGGGAUG	: ::.: : :::: :::::::	CCUCUCGAAGAUCGCCACAUCG	Cleavage
ath-miR447a-3p	MedERF2	212	233	UUGGGGACGAGAUGUUUUGUUG	....::.:.:.:::::: :.:	GGGUGAAGCGUUUCGUCCACGA	Cleavage
ath-miR447a-3p	MedERF2	616	637	UUGGGGACGAGAUGUUUUGUUG	::... .: :::::::::::	UCACGGGUUACCUCGUCCCCAA	Cleavage
ath-miR447b	MedERF2	212	233	UUGGGGACGAGAUGUUUUGUUG	....::.:.:.:::::: :.:	GGGUGAAGCGUUUCGUCCACGA	Cleavage
ath-miR447b	MedERF2	616	637	UUGGGGACGAGAUGUUUUGUUG	::... .: :::::::::::	UCACGGGUUACCUCGUCCCCAA	Cleavage
ath-miR472-3p	MedERF2	687	708	UUUUUCCUACUCCGCCCAUACC	:: : ::: :::: ::::..:.	GGCAGGGGAGGAGGAGGAGGAG	Cleavage
ath-miR5634	MedERF2	507	527	AGGGACUUUGUGAAUUUAGGG	:::: ::::..: : ::::	GACUAACUUCAUGACGCCCCU	Cleavage
ath-miR5646	MedERF2	100	119	GUUCGAGGCACGUUGGGAGG	:::::::::::: :...	UGCCCCAACGUGCCUAGGGU	Cleavage
ath-miR838	MedERF2	726	746	UUUUCUUCUACUUCUUGCACA	: :: :::::::.:::.	GCAGAAACAAGUAGAGGAAGC	Cleavage
ath-miR5021	MedERF20	33	52	UGAGAAGAAGAAGAAGAAAA	:::::::.:::::.::.:.	UUUUCUUUUUCUUUUUUUUU	Cleavage
ath-miR773a	MedERF21	391	411	UUUGCUUCCAGCUUUUGUCUC	::: ::..::::::::::.	CAGAAAAGGGCUGGAAGCAGU	Cleavage
ath-miR8165	MedERF21	546	566	AAUGGAGGCAAGUGUGAAGGA	:::::: :::: :::::..:	UCCUUCCCACUCGCCUCUGUC	Translation
ath-miR156g	MedERF21	548	567	CGACAGAAGAGAGUGAGCAC	: : ::::: : :::::::	CUUCCCACUCGCCUCUGUCG	Translation
ath-miR773b-3p	MedERF21	391	411	UUUGAUUCCAGCUUUUGUCUC	::: ::..::::::: ::.	CAGAAAAGGGCUGGAAGCAGU	Cleavage
ath-miR414	MedERF22	255	275	UCAUCUUCAUCAUCAUCGUCA	:::: :::::::::.:: ::	UGACUUUGAUGAUGAGGAGGA	Cleavage
ath-miR866-5p	MedERF22	497	517	UCAAGGAACGGAUUUUGUUAA	::: .:: ::..:::.:::::	UUAUUAACAUUUGUUUCUUGA	Cleavage
ath-miR398a-5p	MedERF22	1312	1332	AAGGAGUGGCAUGUGAACACA	:::: :::::..::.::	UUCUUUCAGAUGCCGUUCUUU	Cleavage
ath-miR842	MedERF22	915	935	UCAUGGUCAGAUCCGUCAUCC	: :::..::. ::::. ::::	GAAUGGUGGGGCUGAUGAUGA	Translation
ath-miR414	MedERF23	864	884	UCAUCUUCAUCAUCAUCGUCA	::.:::::::: :.: .:::	GGAUGAUGAUGAGGGAAGUGA	Cleavage
ath-miR4221	MedERF23	305	326	UUUUCCUCUGUUGAAUUCUUGC	::: :::::.:: :..::	UACUGAAGUCAACGGAAGGGAA	Cleavage
ath-miR4243	MedERF23	816	836	UUGAAAUUGUAGAUUUCGUAC	:::: : :.:::::::..	AGACGACCUGUGCAAUUUCGG	Cleavage
ath-miR5658	MedERF24	499	519	AUGAUGAUGAUGAUGAUGAAA	::::::::::::: ::::	GAGCAUCAUCAUCAUCCUCAU	Cleavage
ath-miR5658	MedERF24	548	568	AUGAUGAUGAUGAUGAUGAAA	::: :: :: ::::::::::	CUUCCUCCUCCUCAUCAUCAU	Translation
ath-miR854a	MedERF24	549	569	GAUGAGGAUAGGGAGGAGGAG	.:::::::::. ::: ::::.	UUCCUCCUCCUCAUCAUCAUU	Translation
ath-miR854b	MedERF24	549	569	GAUGAGGAUAGGGAGGAGGAG	.:::::::::. ::: ::::.	UUCCUCCUCCUCAUCAUCAUU	Translation
ath-miR854c	MedERF24	549	569	GAUGAGGAUAGGGAGGAGGAG	.:::::::::. ::: ::::.	UUCCUCCUCCUCAUCAUCAUU	Translation
ath-miR854d	MedERF24	549	569	GAUGAGGAUAGGGAGGAGGAG	.:::::::::. ::: ::::.	UUCCUCCUCCUCAUCAUCAUU	Translation
ath-miR854e	MedERF24	549	569	GAUGAGGAUAGGGAGGAGGAG	.:::::::::. ::: ::::.	UUCCUCCUCCUCAUCAUCAUU	Translation
ath-miR405a	MedERF24	683	706	AUGAGUUGGGUCUAACCCAUAACU	::: :.::.::.:.:::	ACCAGGGGGAUGGAUCCGAUUCAA	Cleavage
ath-miR405b	MedERF24	683	706	AUGAGUUGGGUCUAACCCAUAACU	::: :.::.::.:.:::	ACCAGGGGGAUGGAUCCGAUUCAA	Cleavage
ath-miR405d	MedERF24	683	706	AUGAGUUGGGUCUAACCCAUAACU	::: :.::.::.:.:::	ACCAGGGGGAUGGAUCCGAUUCAA	Cleavage
ath-miR2111a-5p	MedERF25	173	193	UAAUCUGCAUCCUGAGGUUUA	.:: ::::::::..: ::.	AGAAGAUCAGGAUGUGGCUUG	Cleavage
ath-miR2111b-5p	MedERF25	173	193	UAAUCUGCAUCCUGAGGUUUA	.:: ::::::::..: ::.	AGAAGAUCAGGAUGUGGCUUG	Cleavage
ath-miR5012	MedERF25	77	97	UUUUACUGCUACUUGUGUUCC	:: .:.:::::::: ..:.	UCAAGGCGAGUAGCAGCGGAG	Cleavage
ath-miR824-3p	MedERF26	137	157	CCUUCUCAUCGAUGGUCUAGA	:: : ::: :::::::.:::	ACUCGUCCAGCGAUGAGGAGG	Cleavage
ath-miR319a	MedERF26	754	774	UUGGACUGAAGGGAGCUCCCU	::: :::::::. ::::.	CCGGACCUCCCUUUCCUCCAG	Cleavage
ath-miR319b	MedERF26	754	774	UUGGACUGAAGGGAGCUCCCU	::: :::::::. ::::.	CCGGACCUCCCUUUCCUCCAG	Cleavage
ath-miR319c	MedERF26	754	774	UUGGACUGAAGGGAGCUCCUU	::: :::::::. ::::.	CCGGACCUCCCUUUCCUCCAG	Cleavage
ath-miR779.1	MedERF26	719	740	UUCUGCUAUGUUGCU-GCUCAU	:::: :: :::: :::::::	UGGAGCGAGAAACAGAGCAGAA	Cleavage
ath-miR779.1	MedERF27	367	387	UUCUGCUAUGUUGCUGCUCAU	::::::: .:::. :.:::	GAGAGCAGCUGCAUGACGGAA	Cleavage
ath-miR5658	MedERF27	203	223	AUGAUGAUGAUGAUGAUGAAA	::.:: :: :: :::::.:	ACUCGUCUUCUUCUUCAUCGU	Translation
ath-miR779.2	MedERF28	1028	1048	UGAUUGGAAAUUUCGUUGACU	:: ::.:.::::::.::	CAGCACCGGAGUUUCCAGUCC	Cleavage
ath-miR156a-3p	MedERF28	526	547	GCUCACUGCUCUUUCUGUCAGA	::. ..::::..:::.::	UUCCACGAGGAGAGUGGUGGGC	Cleavage
ath-miR163	MedERF28	743	766	UUGAAGAGGACUUGGAACUUCGAU	.: :: : :: ::::::: :::	CCUGUAGCUACAUGUCCUCUGCAA	Cleavage
ath-miR169g-3p	MedERF28	717	737	UCCGGCAAGUUGACCUUGGCU	.:: ::: ::::::: :: ::	GGCGAAGCUCAACUUCCCCGA	Cleavage
ath-miR5020c	MedERF28	247	267	UGGCAUGGAAGAAGGUGAGAC	:: :: :::::::. :::::	GUGUCUGCUUCUUCUUUGCCA	Cleavage
ath-miR5021	MedERF28	247	266	UGAGAAGAAGAAGAAGAAAA	: ::: :::::::::. :	GUGUCUGCUUCUUCUUUGCC	Cleavage
ath-miR5658	MedERF29	554	574	AUGAUGAUGAUGAUGAUGAAA	::.:::::.:::::.::::	AGUCGUCAUCGUCAUCGUCAU	Cleavage
ath-miR319a	MedERF29	48	68	UUGGACUGAAGGGAGCUCCCU	:: :::::: : :::::::	CGGAAGCUCCGUCCAGUCCAC	Translation
ath-miR319b	MedERF29	48	68	UUGGACUGAAGGGAGCUCCCU	:: :::::: : :::::::	CGGAAGCUCCGUCCAGUCCAC	Translation
ath-miR319c	MedERF29	48	68	UUGGACUGAAGGGAGCUCCUU	.: :::::: : :::::::	CGGAAGCUCCGUCCAGUCCAC	Translation
ath-miR5644	MedERF3	375	394	GUGGGUUGCGGAUAACGGUA	:.::: :::::..::::.	UGCCGAGAUCCGUGACCCGA	Cleavage
ath-miR5998a	MedERF30	682	702	ACAGUUUGUGUUUUGUUUUGU	::. :: :.:::....::::	CCAGUACUAGACAUGGGCUGU	Cleavage
ath-miR5998b	MedERF30	682	702	ACAGUUUGUGUUUUGUUUUGU	::. :: :.:::....::::	CCAGUACUAGACAUGGGCUGU	Cleavage
ath-miR866-5p	MedERF30	689	709	UCAAGGAACGGAUUUUGUUAA	: .::: .. :.::::::::.	UAGACAUGGGCUGUUCCUUGG	Cleavage
ath-miR5658	MedERF31	160	180	AUGAUGAUGAUGAUGAUGAAA	: :.::::::::. : ::::	CUCCGUCAUCAUCGCCUUCAU	Cleavage
ath-miR157a-3p	MedERF32	463	483	GCUCUCUAGCCUUCUGUCAUC	: :: :::.:::::. .:.::	GCUGCCAGGAGGCUGAGGGGC	Cleavage
ath-miR157b-3p	MedERF32	463	483	GCUCUCUAGCCUUCUGUCAUC	: :: :::.:::::. .:.::	GCUGCCAGGAGGCUGAGGGGC	Cleavage
ath-miR774b-3p	MedERF32	500	520	CAUCCAUAUUUUCAUCUCGAA	:::::.:: :::::::	ACUUUGAUGAGAAGAUGGAUG	Cleavage
ath-miR5024-3p	MedERF35	67	87	CCGUAUCUUGGCCUUGUCAUU	.: :.. ::::.:::::::	CGUUAUGCGGCCGAGAUACGC	Cleavage
ath-miR3932a	MedERF36	9	29	AACUUUGUGAUGACAACGAAG	:: :::::::.::.: ::	CGGCGCUGUCAUCGCAGACUU	Cleavage
ath-miR3932b-3p	MedERF36	9	29	AACUUUGUGAUGACAACGAAG	:: :::::::.::.: ::	CGGCGCUGUCAUCGCAGACUU	Cleavage
ath-miR859	MedERF36	291	310	UCUCUCUGUUGUGAAGUCAAA	::.::: ::.::::.:::.	CCUGGCUU-ACGACAGGGAGG	Cleavage
ath-miR840-3p	MedERF37	231	251	UUGUUUAGGUCCCUUAGUUUC	.:: ::::::::: :::::	UGAAAUAAGGGACCCCAACAA	Cleavage
ath-miR169f-3p	MedERF37	338	358	GCAAGUUGACCUUGGCUCUGC	::: ::::::: :.::::: :	GCAAAGCCAAGCUUAACUUCC	Translation
ath-miR169g-3p	MedERF37	342	362	UCCGGCAAGUUGACCUUGGCU	::::::: :.::::: :: ::	AGCCAAGCUUAACUUCCCUGA	Cleavage
ath-miR8174	MedERF37	348	368	AUGUGUAUAGGGAAGCUAAUC	: ::: :::::::. ::. ::	GCUUAACUUCCCUGAACGAAU	Cleavage
ath-miR8173	MedERF38	739	759	AUGUGCUGAUUCGAGGUGGGA	: ::: ::::::.:::: :	UGCCAGGGCGAAUCGGCACCU	Cleavage
ath-miR840-3p	MedERF39	842	862	UUGUUUAGGUCCCUUAGUUUC	: .:: ::::::.: ::::::	GUGACGAAGGGAUCCAAACAA	Cleavage
ath-miR844-5p	MedERF39	452	472	UGGUAAGAUUGCUUAUAAGCU	:: ::.::.::::: .::	UUCUCCUAGGCGAUCUUUUCA	Cleavage
ath-miR403-5p	MedERF4	400	421	UGUUUUGUGCUUGAAUCUAAUU	:: ::::.:.::::.:.	GUGGAGUUUCAGGUACAAGAUU	Cleavage
ath-miR5020c	MedERF4	211	231	UGGCAUGGAAGAAGGUGAGAC	:::.:::: :::: ::.:	CAGUCAUCUUCGUCCAAGCUA	Translation
ath-miR5658	MedERF4	530	550	AUGAUGAUGAUGAUGAUGAAA	:.::: :: ::: :.::::	AGUUAUCCUCCUCAACGUCAU	Translation
ath-miR840-5p	MedERF41	243	264	ACACUGAAGGACCUAAACUAAC	:: ::::::::.::::	CCCGAAUUCGGUCCUUCGGUGU	Cleavage
ath-miR854a	MedERF41	324	344	GAUGAGGAUAGGGAGGAGGAG	::::::::::.:::::::	CUCCUCCUCCUUAUCCUCCGA	Cleavage
ath-miR854b	MedERF41	324	344	GAUGAGGAUAGGGAGGAGGAG	::::::::::.:::::::	CUCCUCCUCCUUAUCCUCCGA	Cleavage
ath-miR854c	MedERF41	324	344	GAUGAGGAUAGGGAGGAGGAG	::::::::::.:::::::	CUCCUCCUCCUUAUCCUCCGA	Cleavage
ath-miR854d	MedERF41	324	344	GAUGAGGAUAGGGAGGAGGAG	::::::::::.:::::::	CUCCUCCUCCUUAUCCUCCGA	Cleavage
ath-miR854e	MedERF41	324	344	GAUGAGGAUAGGGAGGAGGAG	::::::::::.:::::::	CUCCUCCUCCUUAUCCUCCGA	Cleavage
ath-miR774b-3p	MedERF42	31	51	CAUCCAUAUUUUCAUCUCGAA	:::.:.::..:.:. :::::	GUCGGGGUGGGAGUGGGGAUG	Cleavage
ath-miR169g-3p	MedERF42	720	740	UCCGGCAAGUUGACCUUGGCU	::..:: ::.:.:: :.:::	UGCUGAGUUCGAUUUCCUGGA	Cleavage
ath-miR838	MedERF42	684	704	UUUUCUUCUACUUCUUGCACA	:: :.:.:: :::::...:	ACUGGAGGGAGGAGAAGGGGA	Translation
ath-miR8181	MedERF43	137	156	UGGGGGUGGGGGGGUGACAG	:::::::.::: :::::	AGGUCACCCUCCCUCCCCCU	Cleavage
ath-miR8181	MedERF43	6	25	UGGGGGUGGGGGGGUGACAG	: :::::.:. :::.::::	AUCUCACCUCUACACUCCCA	Cleavage
ath-miR165a-5p	MedERF43	530	550	GGAAUGUUGUCUGGAUCGAGG	: :::: :..:::. :.:::.	CGUCGAGCUGGACGUCGUUCU	Cleavage
ath-miR166e-5p	MedERF43	530	550	GGAAUGUUGUCUGGCACGAGG	: ::: ::..:::. :.:::.	CGUCGAGCUGGACGUCGUUCU	Cleavage
ath-miR158a-3p	MedERF44	201	220	UCCCAAAUGUAGACAAAGCA	:::: : :::.:: ::::::	UGCUCUAUCUGCAAUUGGGA	Cleavage
ath-miR158b	MedERF44	201	220	CCCCAAAUGUAGACAAAGCA	:::: : :::.:: :::::	UGCUCUAUCUGCAAUUGGGA	Cleavage
ath-miR4221	MedERF44	392	413	UUUUCCUCUGUUGAAUUCUUGC	:.:::: :...:::::::.	UCGAGAAGCCGGUAGAGGAAGU	Cleavage
ath-miR404	MedERF45	432	455	AUUAACGCUGGCGGUUGCGGCAGC	:: ::::::.:::.:::::::.:	GCCGCCGCAGCCGUCAGCGUUGAC	Cleavage
ath-miR160a-5p	MedERF45	139	158	UGCCUGGCUCCCUGUAUGCCA	:.::: .:::::..:::::	AAGUAUA-GGGGAGUUAGGCA	Cleavage
ath-miR160b	MedERF45	139	158	UGCCUGGCUCCCUGUAUGCCA	:.::: .:::::..:::::	AAGUAUA-GGGGAGUUAGGCA	Cleavage
ath-miR160c-5p	MedERF45	139	158	UGCCUGGCUCCCUGUAUGCCA	:.::: .:::::..:::::	AAGUAUA-GGGGAGUUAGGCA	Cleavage
ath-miR779.2	MedERF45	556	576	UGAUUGGAAAUUUCGUUGACU	:::: ..:::::::::..	CAACAACAGGAUUUCCAAUUG	Cleavage
ath-miR169g-3p	MedERF45	294	314	UCCGGCAAGUUGACCUUGGCU	:::::: ::::::: :: ::	AGCCAAACUCAACUUCCCCGA	Cleavage
ath-miR838	MedERF46	333	353	UUUUCUUCUACUUCUUGCACA	: :::.::.:::::. :..:	AGCGCAGGAGGUAGAGAAGGA	Cleavage
ath-miR5658	MedERF48	752	772	AUGAUGAUGAUGAUGAUGAAA	::.::.::.:::::.::.:	CAUCGUCGUCGUCAUCGUCGU	Cleavage
ath-miR1886.1	MedERF48	72	92	UGAGAGAAGUGAGAUGAAAUC	::::::: :::::.::.	ACCCUCAUCUCCCUUCUUUCG	Translation
ath-miR5641	MedERF48	15	35	UGGAAGAAGAUGAUAGAAUUA	::::: :.: ::::::::.	AAAUUCAUUUACCUUCUUCCG	Translation
ath-miR825	MedERF48	17	37	UUCUCAAGAAGGUGCAUGAAC	::::: .:::::::: :::	AUUCAUUUACCUUCUUCCGAA	Cleavage
ath-miR169g-3p	MedERF48	474	494	UCCGGCAAGUUGACCUUGGCU	.:::::: : ::.:: ::::.	GGCCAAGCUGAAUUUCCCGGG	Cleavage
ath-miR417	MedERF48	9	30	GAAGGU-AGUGAAUUUGUUCGA	.:::::::::.: ::::::	AAAGACAAAUUCAUUUACCUUC	Cleavage
ath-miR168a-5p	MedERF49	124	144	UCGCUUGGUGCAGGUCGGGAA	:..: :::::.::::: :.	CCCUUGUCCUGCGCCAAGAGG	Cleavage
ath-miR168b-5p	MedERF49	124	144	UCGCUUGGUGCAGGUCGGGAA	:..: :::::.::::: :.	CCCUUGUCCUGCGCCAAGAGG	Cleavage
ath-miR1888a	MedERF49	547	567	UAAGUUAAGAUUUGUGAAGAA	::::::::::. ::.::	GCCUUCACAAAUUCUAGCUGU	Cleavage
ath-miR5020c	MedERF49	405	425	UGGCAUGGAAGAAGGUGAGAC	: .:::::::::: :..:	CGGUGGCCUUCUUCCAAGUUA	Cleavage
ath-miR5024-3p	MedERF5	147	167	CCGUAUCUUGGCCUUGUCAUU	:.::::::.:: .:.:::	GGCGGCAAGGCUAAUGUGCGG	Cleavage
ath-miR832-5p	MedERF5	335	355	UGCUGGGAUCGGGAAUCGAAA	:::::: :.::::..::::	UUUCGAGCCUCGAUUUCAGCC	Cleavage
ath-miR395a	MedERF5	304	324	CUGAAGUGUUUGGGGGAACUC	:::::::: :..::: :::	CAGUUCCCCGAGGCACAUCAA	Cleavage
ath-miR395d	MedERF5	304	324	CUGAAGUGUUUGGGGGAACUC	:::::::: :..::: :::	CAGUUCCCCGAGGCACAUCAA	Cleavage
ath-miR395e	MedERF5	304	324	CUGAAGUGUUUGGGGGAACUC	:::::::: :..::: :::	CAGUUCCCCGAGGCACAUCAA	Cleavage
ath-miR5024-3p	MedERF53	73	93	CCGUAUCUUGGCCUUGUCAUU	::. ::::.:::::::	CGAUACGCGGCCGAGAUACGC	Cleavage
ath-miR414	MedERF55	452	472	UCAUCUUCAUCAUCAUCGUCA	::::. :: ::::: :::::	AGACGGCGACGAUGACGAUGA	Cleavage
ath-miR4221	MedERF55	392	413	UUUUCCUCUGUUGAAUUCUUGC	:.:::: :..::::::::.	UCGAGAAGCCGGCAGAGGAAGC	Cleavage
ath-miR835-5p	MedERF55	720	740	UUCUUGCAUAUGUUCUUUAUC	:. :.: :::::.:: :::.:	GGGAGACAACAUGUGGAAGGA	Cleavage
ath-miR390a-5p	MedERF56	504	524	AAGCUCAGGAGGGAUAGCGCC	::: : ::::..::: .::	UUCGCGAGCCCUUUUGAAUUU	Cleavage
ath-miR390b-5p	MedERF56	504	524	AAGCUCAGGAGGGAUAGCGCC	::: : ::::..::: .::	UUCGCGAGCCCUUUUGAAUUU	Cleavage
ath-miR395a	MedERF57	506	526	CUGAAGUGUUUGGGGGAACUC	: ::..::.:::.:::.:	CCCUGCCUUCAGACAUUUCGG	Cleavage
ath-miR395b	MedERF57	506	526	CUGAAGUGUUUGGGGGGACUC	: ::..::.:::.:::.:	CCCUGCCUUCAGACAUUUCGG	Cleavage
ath-miR395c	MedERF57	506	526	CUGAAGUGUUUGGGGGGACUC	: ::..::.:::.:::.:	CCCUGCCUUCAGACAUUUCGG	Cleavage
ath-miR395d	MedERF57	506	526	CUGAAGUGUUUGGGGGAACUC	: ::..::.:::.:::.:	CCCUGCCUUCAGACAUUUCGG	Cleavage
ath-miR395e	MedERF57	506	526	CUGAAGUGUUUGGGGGAACUC	: ::..::.:::.:::.:	CCCUGCCUUCAGACAUUUCGG	Cleavage
ath-miR395f	MedERF57	506	526	CUGAAGUGUUUGGGGGGACUC	: ::..::.:::.:::.:	CCCUGCCUUCAGACAUUUCGG	Cleavage
ath-miR414	MedERF58	24	44	UCAUCUUCAUCAUCAUCGUCA	::.:. :. :::::::::::	CGAUGGAGGCGAUGAAGAUGA	Cleavage
ath-miR396a-5p	MedERF58	577	597	UUCCACAGCUUUCUUGAACUG	.:: :::::.:.:: :::.	GGGUCAAAGAAGGUUGCGGAG	Cleavage
ath-miR396b-5p	MedERF58	577	597	UUCCACAGCUUUCUUGAACUU	..:: :::::.:.:: :::.	GGGUCAAAGAAGGUUGCGGAG	Cleavage
ath-miR838	MedERF59	1035	1055	UUUUCUUCUACUUCUUGCACA	: ::::.: :::.::.::	AAAGAAAGAGGAAGAGGAGAA	Translation
ath-miR861-5p	MedERF59	62	82	CCUUGGAGAAAUAUGCGUCAA	:::::. .:::. ::.:::	GGGACGCGGGUUUUGCCGAGG	Cleavage
ath-miR870-3p	MedERF59	628	648	UAAUUUGGUGUUUCUUCGAUC	: : ::.:.:::. :::.::.	GUUGGAGGGAACGGCAAGUUG	Cleavage
ath-miR169f-3p	MedERF6	581	601	GCAAGUUGACCUUGGCUCUGC	:::.:: ::: ::::::: :	ACAGGGCAAAGCUCAACUUCC	Translation
ath-miR169g-3p	MedERF6	585	605	UCCGGCAAGUUGACCUUGGCU	.:: ::: ::::::: :: ::	GGCAAAGCUCAACUUCCCUGA	Cleavage
ath-miR404	MedERF6	598	621	AUUAACGCUGGCGGUUGCGGCAGC	:.: .: ::.::::::: ::	UUCCCUGAGAACGUCAGCGUUUAU	Cleavage
ath-miR5641	MedERF6	812	832	UGGAAGAAGAUGAUAGAAUUA	::: ::.::.:. ::::::	AAAUCCUGUCGUUCUCUUCCC	Cleavage
ath-miR396a-5p	MedERF60	453	473	UUCCACAGCUUUCUUGAACUG	: ::::::::::: ::..	GGCUGCAAGAAAGCUGAGGGG	Cleavage
ath-miR396b-5p	MedERF60	453	473	UUCCACAGCUUUCUUGAACUU	: ::::::::::: ::..	GGCUGCAAGAAAGCUGAGGGG	Cleavage
ath-miR414	MedERF60	561	581	UCAUCUUCAUCAUCAUCGUCA	::.:::::.::.::. :.::.	UGGCGAUGGUGGUGGCGGUGG	Cleavage
ath-miR858a	MedERF60	290	310	UUUCGUUGUCUGUUCGACCUU	::: ::.. :::..::.::	CCGGUGGAGUUGACGGCGGAA	Translation
ath-miR831-3p	MedERF61	2763	2784	UGAUCUCUUCGUACUCUUCUUG	:.: ::: :..::::::.:::	CGAUAAGUAUGUGAAGAGGUCA	Cleavage
ath-miR834	MedERF61	662	682	UGGUAGCAGUAGCGGUGGUAA	:::.::. ::::::::.:.	CUACUACUUCUACUGCUGCUU	Cleavage
ath-miR408-5p	MedERF61	1336	1356	ACAGGGAACAAGCAGAGCAUG	:::: :::::: ::.::	UCUGCUAAGCUUGUGCCUUGG	Cleavage
ath-miR414	MedERF61	2037	2057	UCAUCUUCAUCAUCAUCGUCA	:::::: ::::: ::. .:::	UGACGACGAUGACGAGAGUGA	Cleavage
ath-miR5022	MedERF61	2968	2988	GUCAUGGGGUAUGAUCGAAUG	.:::::::..: ...::::..	UAUUCGAUUGUCUUUCAUGGU	Translation
ath-miR5632-3p	MedERF61	2996	3016	UUGGAUUUAUAGUUGGAUAAG	::.. :: :::::::.::	GAGAUUUCACCAUAAAUCUAA	Translation
ath-miR828	MedERF61	3460	3481	UCUUGCUUAAAUGAGUAUUCCA	::: :: .:: .:::::::	AACAAUCCUGGUUCGAGCAAGA	Cleavage
ath-miR831-3p	MedERF61	3474	3495	UGAUCUCUUCGUACUCUUCUUG	:. ::::::::::. . ::::	GAGCAAGAGUACGAGCGCAUCA	Cleavage
ath-miR846-3p	MedERF61	1058	1078	UUGAAUUGAAGUGCUUGAAUU	.:.:::.::...:::::	AUAGUAGGCAUUUUGGUUCAA	Cleavage
ath-miR852	MedERF61	2722	2741	AAGAUAAGCGCCUUAGUUCUG	:.:::: .:::::.::. :::	CGGAAC-GAGGCGUUUGACUU	Cleavage
ath-miR854a	MedERF62	36	56	GAUGAGGAUAGGGAGGAGGAG	::::::::. ::::::::	ACCCUCCUCCUCCUCCUCAUC	Translation
ath-miR854b	MedERF62	36	56	GAUGAGGAUAGGGAGGAGGAG	::::::::. ::::::::	ACCCUCCUCCUCCUCCUCAUC	Translation
ath-miR854c	MedERF62	36	56	GAUGAGGAUAGGGAGGAGGAG	::::::::. ::::::::	ACCCUCCUCCUCCUCCUCAUC	Translation
ath-miR854d	MedERF62	36	56	GAUGAGGAUAGGGAGGAGGAG	::::::::. ::::::::	ACCCUCCUCCUCCUCCUCAUC	Translation
ath-miR854e	MedERF62	36	56	GAUGAGGAUAGGGAGGAGGAG	::::::::. ::::::::	ACCCUCCUCCUCCUCCUCAUC	Translation
ath-miR2111a-3p	MedERF62	61	81	GUCCUCGGGAUGCGGAUUACC	: ::.::.::::: ::::.	ACUCAUUCGUAUCCCAAGGAU	Cleavage
ath-miR158a-5p	MedERF62	165	185	CUUUGUCUACAAUUUUGGAAA	::::.::: : :.:::::	CCCCCAAGAUUCUUGGCAAAG	Translation
ath-miR399a	MedERF62	523	543	UGCCAAAGGAGAUUUGCCCUG	: :: .:::. :.:::::::	CUGGAGGAAUUCCUUUUGGCA	Translation
ath-miR399d	MedERF62	523	543	UGCCAAAGGAGAUUUGCCCCG	: :: .:::. :.:::::::	CUGGAGGAAUUCCUUUUGGCA	Translation
ath-miR399f	MedERF62	523	543	UGCCAAAGGAGAUUUGCCCGG	:.:: .:::. :.:::::::	CUGGAGGAAUUCCUUUUGGCA	Translation
ath-miR414	MedERF63	204	224	UCAUCUUCAUCAUCAUCGUCA	::..:.::::::::: :::::	UGGUGGUGAUGAUGACGAUGA	Cleavage
ath-miR5021	MedERF63	16	35	UGAGAAGAAGAAGAAGAAAA	: :::: ::::: :::::.	UCUUCUACUUCUACUUCUUC	Cleavage
ath-miR5644	MedERF63	444	463	GUGGGUUGCGGAUAACGGUA	.::: :::::..::::.	AGCCGAGAUCCGUGACCCGA	Cleavage
ath-miR5658	MedERF64	830	850	AUGAUGAUGAUGAUGAUGAAA	:::: : ::::::::::::	CUUCAGCCACAUCAUCAUCAU	Cleavage
ath-miR172e-3p	MedERF64	833	853	GGAAUCUUGAUGAUGCUGCAU	:: :::::::: :::::	CAGCCACAUCAUCAUCAUUCC	Cleavage
ath-miR854a	MedERF64	173	193	GAUGAGGAUAGGGAGGAGGAG	: ::::: :.. ::: :::::	CCCCUCCCCUUCAUCGUCAUC	Translation
ath-miR854b	MedERF64	173	193	GAUGAGGAUAGGGAGGAGGAG	: ::::: :.. ::: :::::	CCCCUCCCCUUCAUCGUCAUC	Translation
ath-miR854c	MedERF64	173	193	GAUGAGGAUAGGGAGGAGGAG	: ::::: :.. ::: :::::	CCCCUCCCCUUCAUCGUCAUC	Translation
ath-miR854d	MedERF64	173	193	GAUGAGGAUAGGGAGGAGGAG	: ::::: :.. ::: :::::	CCCCUCCCCUUCAUCGUCAUC	Translation
ath-miR854e	MedERF64	173	193	GAUGAGGAUAGGGAGGAGGAG	: ::::: :.. ::: :::::	CCCCUCCCCUUCAUCGUCAUC	Translation
ath-miR834	MedERF65	845	865	UGGUAGCAGUAGCGGUGGUAA	:::.::. ::::: ::::.:	CUACUACUACUACUACUACUA	Cleavage
ath-miR5998a	MedERF65	625	645	ACAGUUUGUGUUUUGUUUUGU	.:..:.: ::::: ..:::::	GCGGAGCCAAACAGGGACUGU	Cleavage
ath-miR5998b	MedERF65	625	645	ACAGUUUGUGUUUUGUUUUGU	.:..:.: ::::: ..:::::	GCGGAGCCAAACAGGGACUGU	Cleavage
ath-miR8168	MedERF65	11	32	AGGUGCUGAGUGUGC-UAGUGC	:::: :: ::: ::::::::	AGACUAAGCUCACCCAGCACCU	Cleavage
ath-miR319a	MedERF66	619	639	UUGGACUGAAGGGAGCUCCCU	::: :: ::::::::::.	CAGGACCUGGCUUCAGUCCAG	Cleavage
ath-miR319b	MedERF66	619	639	UUGGACUGAAGGGAGCUCCCU	::: :: ::::::::::.	CAGGACCUGGCUUCAGUCCAG	Cleavage
ath-miR319c	MedERF66	619	639	UUGGACUGAAGGGAGCUCCUU	:::: :: ::::::::::.	CAGGACCUGGCUUCAGUCCAG	Cleavage
ath-miR3434-3p	MedERF66	276	295	UCAGAGUAUCAGCCAUGUGA	:.::::: .::::: ::::.	UUACAUGAUUGAUAAUCUGG	Cleavage
ath-miR4221	MedERF66	545	566	UUUUCCUCUGUUGAAUUCUUGC	:..::::.:::::: :.:	ACUCGGGUUCAGCAGAGGCAGA	Cleavage
ath-miR5663-5p	MedERF66	129	149	AGCUAAGGAUUUGCAUUCUCA	: :::: :.::. :.::.:.:	UCAGAAGGUAAGGCUUUGGUU	Cleavage
ath-miR5658	MedERF67	505	525	AUGAUGAUGAUGAUGAUGAAA	:::::::::::::. ::::	GAUCAUCAUCAUCAUUCUCAU	Cleavage
ath-miR5658	MedERF67	563	583	AUGAUGAUGAUGAUGAUGAAA	:::::::::::.::.::.	CCUCAUCAUCAUCGUCGUCGG	Cleavage
ath-miR854a	MedERF67	555	575	GAUGAGGAUAGGGAGGAGGAG	::::::::::. ::: :::::	CUCCUCCUCCUCAUCAUCAUC	Translation
ath-miR854b	MedERF67	555	575	GAUGAGGAUAGGGAGGAGGAG	::::::::::. ::: :::::	CUCCUCCUCCUCAUCAUCAUC	Translation
ath-miR854c	MedERF67	555	575	GAUGAGGAUAGGGAGGAGGAG	::::::::::. ::: :::::	CUCCUCCUCCUCAUCAUCAUC	Translation
ath-miR854d	MedERF67	555	575	GAUGAGGAUAGGGAGGAGGAG	::::::::::. ::: :::::	CUCCUCCUCCUCAUCAUCAUC	Translation
ath-miR854e	MedERF67	555	575	GAUGAGGAUAGGGAGGAGGAG	::::::::::. ::: :::::	CUCCUCCUCCUCAUCAUCAUC	Translation
ath-miR166a-5p	MedERF67	663	683	GGACUGUUGUCUGGCUCGAGG	:: ::::.:::.::::. :.:	CCCCGAGUCAGGCAACGAUUC	Cleavage
ath-miR166b-5p	MedERF67	663	683	GGACUGUUGUCUGGCUCGAGG	:: ::::.:::.::::. :.:	CCCCGAGUCAGGCAACGAUUC	Cleavage
ath-miR8167a	MedERF68	28	49	AGAUGUGGAGAUCGUGGGGAUG	:. :..::::::.::: ::::	CGCCUUCACGAUUUCCCCAUCC	Cleavage
ath-miR8167b	MedERF68	28	49	AGAUGUGGAGAUCGUGGGGAUG	:. :..::::::.::: ::::	CGCCUUCACGAUUUCCCCAUCC	Cleavage
ath-miR8167c	MedERF68	28	49	AGAUGUGGAGAUCGUGGGGAUG	:. :..::::::.::: ::::	CGCCUUCACGAUUUCCCCAUCC	Cleavage
ath-miR8167d	MedERF68	28	49	AGAUGUGGAGAUCGUGGGGAUG	:. :..::::::.::: ::::	CGCCUUCACGAUUUCCCCAUCC	Cleavage
ath-miR8167e	MedERF68	28	49	AGAUGUGGAGAUCGUGGGGAUG	:. :..::::::.::: ::::	CGCCUUCACGAUUUCCCCAUCC	Cleavage
ath-miR8167f	MedERF68	28	49	AGAUGUGGAGAUCGUGGGGAUG	:. :..::::::.::: ::::	CGCCUUCACGAUUUCCCCAUCC	Cleavage
ath-miR167c-3p	MedERF68	660	682	UAGGUCAUGCUGGUAGUUUCACC	:: :::: ::.::::: :: ::.	GGAGAAAAUAUCAGCAGGAGCUG	Cleavage
ath-miR8181	MedERF69	28	47	UGGGGGUGGGGGGGUGACAG	:: ::::.::..:::::	ACGUGUCCCCUCCGUCCCCA	Cleavage
ath-miR414	MedERF7	528	548	UCAUCUUCAUCAUCAUCGUCA	:. ::::::::: :.: :::	CGGAGAUGAUGAUAAGGCUGA	Cleavage
ath-miR319a	MedERF71	619	639	UUGGACUGAAGGGAGCUCCCU	::: :: ::::::::::.	CAGGACCUGGCUUCAGUCCAG	Cleavage
ath-miR319b	MedERF71	619	639	UUGGACUGAAGGGAGCUCCCU	::: :: ::::::::::.	CAGGACCUGGCUUCAGUCCAG	Cleavage
ath-miR319c	MedERF71	619	639	UUGGACUGAAGGGAGCUCCUU	:::: :: ::::::::::.	CAGGACCUGGCUUCAGUCCAG	Cleavage
ath-miR3434-3p	MedERF71	276	295	UCAGAGUAUCAGCCAUGUGA	:.::::: .::::: ::::.	UUACAUGAUUGAUAAUCUGG	Cleavage
ath-miR4221	MedERF71	545	566	UUUUCCUCUGUUGAAUUCUUGC	:..::::.:::::: :.:	ACUCGGGUUCAGCAGAGGCAGA	Cleavage
ath-miR5663-5p	MedERF71	129	149	AGCUAAGGAUUUGCAUUCUCA	: :::: :.::. :.::.:.:	UCAGAAGGUAAGGCUUUGGUU	Cleavage
ath-miR169a-3p	MedERF72	708	727	GGCAAGUUGUCCUUGGCUAC	: :: : :::.::.:::::	GGAGGCCAGGGCAGCUUGCA	Cleavage
ath-miR169f-3p	MedERF72	706	726	GCAAGUUGACCUUGGCUCUGC	.::: : ::: ::.:::::	AAGGAGGCCAGGGCAGCUUGC	Cleavage
ath-miR779.1	MedERF72	400	420	UUCUGCUAUGUUGCUGCUCAU	::::::: .:.:. :.:::	GAGAGCAGCUGCGUGACGGAA	Cleavage
ath-miR166a-5p	MedERF73	334	354	GGACUGUUGUCUGGCUCGAGG	: : :::.:::.::::.: :.	CGUGGAGUCAGGCAACGGCCU	Cleavage
ath-miR166b-5p	MedERF73	334	354	GGACUGUUGUCUGGCUCGAGG	: : :::.:::.::::.: :.	CGUGGAGUCAGGCAACGGCCU	Cleavage
ath-miR4228-5p	MedERF73	386	406	AUAGCCUUGAACGCCGUCGUU	.:::::: .::::::.:	CCACGCGGCGUGUAAGGCUGU	Translation
ath-miR169b-3p	MedERF74	827	848	GGCAAGUUGUCCUUCGGCUACA	: .. ..:::..:::::::	GCGACUUCGGGGAUGACUUGCC	Cleavage
ath-miR3440b-5p	MedERF74	859	880	UUUUCUUGG-CCCAUCCACUUC	:.: :::::::: ::.:::.::	GGAUUGGAUGGGGCCGAGAGAA	Cleavage
ath-miR4221	MedERF74	358	379	UUUUCCUCUGUUGAAUUCUUGC	..:..:: ..:::::::::	AAGGGGGUUAGGCAGAGGAAAU	Cleavage
ath-miR4221	MedERF74	305	326	UUUUCCUCUGUUGAAUUCUUGC	::: :::::.:: :..::	UACUGAAGUCAACGGAAGGGAA	Cleavage
ath-miR831-3p	MedERF74	316	337	UGAUCUCUUCGUACUCUUCUUG	.::::.: :::.. ::::.:	ACGGAAGGGAACGGGAAGAUUA	Cleavage
ath-miR3434-3p	MedERF75	276	295	UCAGAGUAUCAGCCAUGUGA	:.::::: .::::: ::::.	UUACAUGAUUGAUAAUCUGG	Cleavage
ath-miR4221	MedERF75	545	566	UUUUCCUCUGUUGAAUUCUUGC	:..::::.:::::: :.:	ACUCGGGUUCAGCAGAGGCAGA	Cleavage
ath-miR5663-5p	MedERF75	129	149	AGCUAAGGAUUUGCAUUCUCA	: :::: :.::. :.::.:.:	UCAGAAGGUAAGGCUUUGGUU	Cleavage
ath-miR414	MedERF76	204	224	UCAUCUUCAUCAUCAUCGUCA	.::::::::: :.:: :::	CAGCGAUGAUGAGGGAGCUGA	Cleavage
ath-miR160a-5p	MedERF76	1067	1087	UGCCUGGCUCCCUGUAUGCCA	: .::: :::.: ::::::	AUGAGUACUGGGGGGCAGGCA	Cleavage
ath-miR160b	MedERF76	1067	1087	UGCCUGGCUCCCUGUAUGCCA	: .::: :::.: ::::::	AUGAGUACUGGGGGGCAGGCA	Cleavage
ath-miR160c-5p	MedERF76	1067	1087	UGCCUGGCUCCCUGUAUGCCA	: .::: :::.: ::::::	AUGAGUACUGGGGGGCAGGCA	Cleavage
ath-miR169b-3p	MedERF77	35	56	GGCAAGUUGUCCUUCGGCUACA	: :::.:.: :::.:::: .:	CGGAGCUGGACGACGACUUCUC	Cleavage
ath-miR447c-3p	MedERF77	319	340	UUGGGGACGACAUCUUUUGUUG	: :::.::::::::: :.:..	CCACAGAAGAUGUCGGACUCGG	Cleavage
ath-miR4243	MedERF78	813	833	UUGAAAUUGUAGAUUUCGUAC	: ::::. ::: ::: :::.:	GGACGAGUUCUUCAACUUCGA	Translation
ath-miR5636	MedERF78	812	832	CGUAGUUGCAGAGCUUGACGG	: :.::.::: ::::: ::	UGGACGAGUUCUUCAACUUCG	Cleavage
ath-miR845a	MedERF79	502	522	CGGCUCUGAUACCAAUUGAUG	.: :.:::: ::.::.:..:	AGUGAGUUGGGAUUAGGGUUG	Translation
ath-miR169g-3p	MedERF8	231	251	UCCGGCAAGUUGACCUUGGCU	::: :: ::::::: :::::	AGCGAAACUCAACUUCCCGGA	Cleavage
ath-miR847	MedERF80	543	563	UCACUCCUCUUCUUCUUGAUG	:.:::::::::::: :.	AGGGAGGAAGAAGAGGAGGGG	Cleavage
ath-miR854a	MedERF81	314	334	GAUGAGGAUAGGGAGGAGGAG	: .:::::::. :::::::::	CCUCUCCUCCUCAUCCUCAUC	Translation
ath-miR854b	MedERF81	314	334	GAUGAGGAUAGGGAGGAGGAG	: .:::::::. :::::::::	CCUCUCCUCCUCAUCCUCAUC	Translation
ath-miR854c	MedERF81	314	334	GAUGAGGAUAGGGAGGAGGAG	: .:::::::. :::::::::	CCUCUCCUCCUCAUCCUCAUC	Translation
ath-miR854d	MedERF81	314	334	GAUGAGGAUAGGGAGGAGGAG	: .:::::::. :::::::::	CCUCUCCUCCUCAUCCUCAUC	Translation
ath-miR854e	MedERF81	314	334	GAUGAGGAUAGGGAGGAGGAG	: .:::::::. :::::::::	CCUCUCCUCCUCAUCCUCAUC	Translation
ath-miR8181	MedERF81	26	45	UGGGGGUGGGGGGGUGACAG	: : :.:::::::: :::::	CCGCCGCCCCCCCAGCCCCA	Cleavage
ath-miR8181	MedERF81	313	332	UGGGGGUGGGGGGGUGACAG	:: ::.::.::.::.::	UCCUCUCCUCCUCAUCCUCA	Cleavage
ath-miR414	MedERF82	21	41	UCAUCUUCAUCAUCAUCGUCA	..::::. :: ::.:::::	AUGUGAUGGCGACGAGGAUGA	Cleavage
ath-miR5647	MedERF82	647	667	UCAAGUUUGAUGACGAUUCCA	::. ::::::::... :::.	AGGGUUCGUCAUCGGGGUUGG	Cleavage
ath-miR168a-3p	MedERF83	255	275	CCCGCCUUGCAUCAACUGAAU	:.. :::. ::.:::.:::	CGUUGCUUGGAGCGAGGUGGG	Translation
ath-miR400	MedERF83	161	181	UAUGAGAGUAUUAUAAGUCAC	: .::: : :::::::::.	UGGUUUUAGACUACUCUCAUG	Translation
ath-miR841a-3p	MedERF86	216	236	AUUUCUAGUGGGUCGUAUUCA	:::::. :::::::.: :::	CGAAUAUUACCCACUGGUAAU	Cleavage
ath-miR779.1	MedERF86	2	22	UUCUGCUAUGUUGCUGCUCAU	::::::: ::: ::.::..	UGGAGCAGCCACACAGUAGGG	Cleavage
ath-miR841b-3p	MedERF86	218	238	CAAUUUCUAGUGGGUCGUAUU	::::. :::::::.: ::: :	AAUAUUACCCACUGGUAAUGG	Cleavage
ath-miR857	MedERF86	168	188	UUUUGUAUGUUGAAGGUGUAU	:.:.::::.:::.:....	UGCCGCUUUCAGCAUGCGGGG	Cleavage
ath-miR8181	MedERF88	223	242	UGGGGGUGGGGGGGUGACAG	: ::.:::::::::::	CCACCCCCUCCCCACCCCCA	Cleavage
ath-miR836	MedERF89	265	287	UCCUGUGUUUCCUUUGAUGCGUGG	:... ::: .::::.::..::::	CUGUCCAU-GAAGGGAAUGCAGGC	Cleavage
ath-miR843	MedERF9	622	642	UUUAGGUCGAGCUUCAUUGGA	:: :: ::::::::::..	AGGAAGGACGCUCGACCUAGG	Cleavage
ath-miR447c-5p	MedERF9	268	288	CCCCUUACAAUGUCGAGUAAA	:::.:: :..:: ::::::	GUUAUUCCAUGUUAUAAGGGU	Cleavage
ath-miR837-5p	MedERF90	531	551	AUCAGUUUCUUGUUCGUUUCA	..: :.::.::.:.:::::	GAGGAAGGACGAGGAGCUGAU	Cleavage
ath-miR824-3p	MedERF90	493	513	CCUUCUCAUCGAUGGUCUAGA	:: : ::::::::.:::	CGGAGUCAUUCGAUGAGGAGG	Cleavage
ath-miR414	MedERF91	144	164	UCAUCUUCAUCAUCAUCGUCA	:::::: ::::::::.:.::	UGACGAGGAUGAUGAGGGUGC	Cleavage
ath-miR390a-5p	MedERF92	211	231	AAGCUCAGGAGGGAUAGCGCC	: ::.:.:.:::::.:: :	UUCCCUGUUCUUCCUGGGCGU	Cleavage
ath-miR390b-5p	MedERF92	211	231	AAGCUCAGGAGGGAUAGCGCC	: ::.:.:.:::::.:: :	UUCCCUGUUCUUCCUGGGCGU	Cleavage
ath-miR8181	MedERF93	1	20	UGGGGGUGGGGGGGUGACAG	:::: ::.:::: ::::::	AUGUCCCCUCCCCUCCCCCA	Cleavage
ath-miR472-3p	MedERF93	639	660	UUUUUCCUACUCCGCCCAUACC	:: :: :::: :::::.:.	GAAAUCGGGGGAGGAGGAAGAG	Cleavage
ath-miR838	MedERF93	651	671	UUUUCUUCUACUUCUUGCACA	: : ::::.: :::.:::.:	GGAGGAAGAGGAAGAGGAAGA	Translation
ath-miR5658	MedERF94	659	679	AUGAUGAUGAUGAUGAUGAAA	::: :: ::: :::::::.:	CUUCCUCCUCAACAUCAUCGU	Translation
ath-miR5024-3p	MedERF94	457	476	CCGUAUCUUGGCCUUGUCAUU	.:::: :::::::: ::::	CGUGACCCGGCCAAGA-ACGG	Cleavage
ath-miR847	MedERF95	216	236	UCACUCCUCUUCUUCUUGAUG	:...::.::::.::. :::	GUUUGGGAGGAAGGGGGAUGA	Cleavage
ath-miR822-5p	MedERF96	1025	1045	UGCGGGAAGCAUUUGCACAUG	:: ::::::::::::.:. :.	CAGGUGCAAAUGCUUUCUCCG	Cleavage
ath-miR1886.3	MedERF96	236	256	AAUUAAAGAUUUCAUCUUACU	:: :.:: ::..:::::.::	AGGAGGAGGAGGUCUUUGAUG	Cleavage
ath-miR3434-3p	MedERF96	753	772	UCAGAGUAUCAGCCAUGUGA	.:: : ::::::.::.: :	GUACUUUGCUGAUGCUUUCA	Cleavage
ath-miR5644	MedERF96	438	457	GUGGGUUGCGGAUAACGGUA	:.:.: :::::..:::::	UGCUGAGAUCCGUGACCCAA	Cleavage
ath-miR5998a	MedERF96	972	992	ACAGUUUGUGUUUUGUUUUGU	:.::.::: .. :::::::	CAAGAAUAAACUGAAAACUGU	Translation
ath-miR5998b	MedERF96	972	992	ACAGUUUGUGUUUUGUUUUGU	:.::.::: .. :::::::	CAAGAAUAAACUGAAAACUGU	Translation
ath-miR868-3p	MedERF97	670	690	CUUCUUAAGUGCUGAUAAUGC	: .:: :::: :.::.:::.:	GAGUUUUCAGAAUUUGAGAGG	Translation
ath-miR5663-3p	MedERF97	633	653	UGAGAAUGCAAAUCCUUAGCU	::::: :: :: ::::::	UCCUAAGAAUGUGAAUUCUCC	Translation
ath-miR824-3p	MedERF97	136	156	CCUUCUCAUCGAUGGUCUAGA	::.::::::. :::: ::	CAGAGGCCAUCGGGGAGAUGG	Cleavage
ath-miR833a-5p	MedERF97	46	67	UGUUUGUUGUACUCGGUCUAGU	:.:. : .::::: :::::.::	AUUGAAGUGAGUAAAACAAGCA	Cleavage
ath-miR157c-3p	MedERF98	158	178	GCUCUCUAUACUUCUGUCACC	: :. ::::::::::.:.:	AGGGGAAGAAGUAUAGGGGGG	Cleavage
ath-miR472-3p	MedERF98	107	128	UUUUUCCUACUCCGCCCAUACC	.:::: :::: .:::::..	GCCGUGGGAGGAGAGGGAAAGG	Cleavage
ath-miR396a-5p	MedERF99	721	741	UUCCACAGCUUUCUUGAACUG	::: :::::.::::: :::::	CAGAUCAAGGAAGCUCUGGAA	Cleavage
ath-miR396b-5p	MedERF99	721	741	UUCCACAGCUUUCUUGAACUU	:: :::::.::::: :::::	CAGAUCAAGGAAGCUCUGGAA	Cleavage
ath-miR824-3p	MedERF99	152	172	CCUUCUCAUCGAUGGUCUAGA	:: : ::: :::::::.:::	ACUCGUCCAGCGAUGAGGAGG	Cleavage
ath-miR829-3p.1	MedERF99	753	776	AGCUCUGAUACCAAAUGAUGGAAU	.: : : ::: :: :::::::::	GUCCGAGCAUCUGCGAUCAGAGCU	Translation
ath-miR5634	MedRAV1	336	356	AGGGACUUUGUGAAUUUAGGG	.: ::.::: :..:::.:::	AUCCAAGUUCUCGGAGUUCCU	Translation
ath-miR159b-5p	MedRAV1	73	93	GAGCUCCUUGAAGUUCAAUGG	::::: ::::.::.: ::	GUCUUGAAGUUCAGGGGGGUC	Cleavage
ath-miR837-5p	MedRAV1	735	755	AUCAGUUUCUUGUUCGUUUCA	:: :: :.::::::: ::::	UGUAAAGGACAAGAACCUGAA	Cleavage
ath-miR413	MedRAV2	442	462	AUAGUUUCUCUUGUUCUGCAC	: :::::.::.:::.:.:::	GAGCAGAGCAGGAGGAGCUAC	Cleavage
ath-miR167a-3p	MedRAV2	394	414	GAUCAUGUUCGCAGUUUCACC	: :::.:.::.:.::::: :	GCUGAGAUUGUGGACAUGCUG	Cleavage
ath-miR398a-3p	MedRAV2	522	542	UGUGUUCUCAGGUCACCCCUU	::::::::. :::::. .::	CAGGGGUGAUGUGAGAGAGCA	Translation
ath-miR398b-3p	MedRAV2	522	542	UGUGUUCUCAGGUCACCCCUG	:::::::::. :::::. .::	CAGGGGUGAUGUGAGAGAGCA	Translation
ath-miR398c-3p	MedRAV2	522	542	UGUGUUCUCAGGUCACCCCUG	:::::::::. :::::. .::	CAGGGGUGAUGUGAGAGAGCA	Translation
ath-miR3434-5p	MedRAV2	336	355	ACUUGGCUGAUUCUAUUAUU	: :. .:::::::.:.::	UACAGGGGAAUCAGUCGAGG	Cleavage
ath-miR414	MedRAV2	1013	1033	UCAUCUUCAUCAUCAUCGUCA	:: :: ::::: :.::.::.	GGAAGAGGAUGAGGGAGGUGG	Cleavage
ath-miR8181	MedRAV2	74	93	UGGGGGUGGGGGGGUGACAG	:::::.::.:::: .:....	CUGUCGCCUCCCCCUCUUUG	Cleavage
ath-miR863-5p	MedRAV2	810	830	UUAUGUCUUGUUGAUCUCAAU	:::.::.::..:::: .:	CCAGAGGUCGACGGGACAGGA	Cleavage
ath-miR844-5p	MedRAV3	201	221	UGGUAAGAUUGCUUAUAAGCU	:: :: :::::::: :..:	CCCUAAUCAGCAAUCUGAUUA	Cleavage
ath-miR780.1	MedRAV3	278	298	UCUAGCAGCUGUUGAGCAGGU	.: :: ::::.:: :::.:.	CUCAGCCCAACGGCCGCUGGG	Cleavage
ath-miR853	MedRAV3	586	607	UCCCCUCUUUAGCUUGGAGAAG	:::::.:: ... ::::::	UCGCUCCAGGCAGGGCAGGGGA	Translation
ath-miR413	MedRAV4	436	456	AUAGUUUCUCUUGUUCUGCAC	: :::::.::.:::.:.:::	GAGCAGAGCAGGAGGAGCUAC	Cleavage
ath-miR396a-5p	MedRAV4	538	558	UUCCACAGCUUUCUUGAACUG	: ::::.::::.::::::	CUGUUCGAGAAGGCUGUGACG	Cleavage
ath-miR396b-5p	MedRAV4	538	558	UUCCACAGCUUUCUUGAACUU	::::.::::.::::::	CUGUUCGAGAAGGCUGUGACG	Cleavage
ath-miR414	MedRAV4	1010	1030	UCAUCUUCAUCAUCAUCGUCA	:: :: ::::::::.:. :.	GGAAGAGGAUGAUGAGGGAGG	Cleavage
ath-miR780.1	MedRAV4	170	190	UCUAGCAGCUGUUGAGCAGGU	:: :: ::::.:: :::.:.	CCCAGCCCAACGGCCGCUGGG	Cleavage
ath-miR863-5p	MedRAV4	804	824	UUAUGUCUUGUUGAUCUCAAU	:::.::.::..:::: .:	CCAGAGGUCGACGGGACAGGA	Cleavage
ath-miR162a-5p	Medsoloist1	292	313	UGGAGGCAGCGGUUCAUCGAUC	::::: : :::::::.::	UCGCGAUGCAGGGCUGCCUUCA	Translation
ath-miR162b-5p	Medsoloist1	292	313	UGGAGGCAGCGGUUCAUCGAUC	::::: : :::::::.::	UCGCGAUGCAGGGCUGCCUUCA	Translation
ath-miR399c-5p	Medsoloist1	28	48	GGGCAUCUUUCUAUUGGCAGG	:::.::: ::.:.:: :::.	GCUGUCAAAAGGAGGAAGCCU	Cleavage
ath-miR837-5p	Medsoloist1	135	155	AUCAGUUUCUUGUUCGUUUCA	:... .:::::::.: :::	CAAGGUCGACAAGAAGCAGAU	Cleavage
ath-miR837-5p	Medsoloist2	429	449	AUCAGUUUCUUGUUCGUUUCA	::.. .:::::::.: :::	CAAAGUCGACAAGAAGCAGAU	Cleavage
