# Supplementary material for: Bioinformatic Assessment and Expression Profiles of the AP2/ERF Superfamily in the Melastoma dodecandrum Genome
Source: Int J Mol Sci. 2023 Nov 15;24(22):16362. doi: 10.3390/ijms242216362 (PMC10671166; doi:10.3390/ijms242216362)
Supplement: Supplementary file 1 [file ijms-24-16362-s001.zip › Supplementary Table S8.xlsx]

## Sheet: Supplementary Table 1
Supplementary Table 8 126 kind of Cis-elements distribution of 218 MedAP2/ERF genes in 2000 bp promoter region
		MedRAV-1	MedRAV-2	MedRAV-3	MedRAV-4	Medsoloist-1	Medsoloist-2	MedAP2-1	MedAP2-2	MedAP2-3	MedAP2-4	MedAP2-5	MedAP2-6	MedAP2-7	MedAP2-8	MedAP2-9	MedAP2-10	MedAP2-11	MedAP2-12	MedAP2-13	MedAP2-14	MedAP2-15	MedAP2-16	MedAP2-17	MedAP2-18	MedAP2-19	MedAP2-20	MedAP2-21	MedAP2-22	MedAP2-23	MedAP2-24	MedDREB-1	MedDREB-2	MedDREB-3	MedDREB-4	MedDREB-5	MedDREB-6	MedDREB-7	MedDREB-8	MedDREB-9	MedDREB-10	MedDREB-11	MedDREB-12	MedDREB-13	MedDREB-14	MedDREB-15	MedDREB-16	MedDREB-17	MedDREB-18
1	ERE	1	1	0	0	0	1	0	1	0	1	1	1	1	0	1	4	0	1	5	1	0	1	0	0	0	2	1	0	1	0	1	0	1	1	1	0	0	1	0	0	1	0	0	1	0	2	0	0
2	STRE	3	7	13	7	3	11	1	5	8	7	7	6	12	10	9	5	5	3	4	1	7	6	12	9	3	6	10	4	6	4	3	11	8	6	3	4	4	11	2	2	5	5	7	5	9	4	5	3
3	TGACG-motif	2	3	5	3	2	1	3	2	1	3	0	1	3	2	0	2	3	3	0	5	1	2	3	1	1	2	1	7	1	4	1	0	3	2	3	0	1	11	3	1	3	4	4	3	5	2	6	0
4	MYB-like sequence	3	0	0	0	1	0	1	0	1	1	1	0	0	1	1	3	1	0	0	0	0	0	0	1	1	0	2	0	0	1	1	4	0	1	1	0	0	2	1	2	0	1	1	1	0	1	0	2
5	Unnamed__4	19	26	26	15	17	19	13	29	25	16	25	32	22	32	27	14	32	29	23	15	19	21	24	30	15	22	13	12	15	21	24	28	19	23	22	25	28	26	20	18	24	15	41	19	22	20	19	24
6	as-1	2	3	5	3	2	1	3	2	1	3	0	1	3	2	0	2	3	3	0	5	1	2	3	1	1	2	1	7	1	4	1	0	3	2	3	0	1	11	3	1	3	4	4	3	5	2	6	0
7	Unnamed__2	3	0	1	0	0	0	0	0	1	0	0	1	2	5	0	1	2	1	0	0	2	0	0	0	0	1	0	0	1	1	0	1	2	1	2	0	3	3	1	1	0	1	0	0	0	1	0	1
8	GC-motif	4	0	1	0	0	2	2	3	0	0	0	0	1	4	0	0	2	0	2	0	3	1	0	4	0	1	1	0	0	0	0	0	2	0	3	0	2	1	1	1	0	1	1	0	1	0	0	0
9	ABRE	15	3	6	4	6	3	3	8	2	5	7	6	11	4	7	4	6	1	4	12	1	3	1	7	6	6	2	4	3	3	3	3	6	5	6	4	4	11	8	8	6	11	2	1	6	6	9	6
10	Box 4	0	2	1	0	1	0	2	0	0	0	1	1	1	0	1	5	3	2	4	0	0	1	0	0	1	3	4	0	0	4	1	0	0	1	0	0	2	1	1	1	3	2	1	1	0	1	3	1
11	Myb	8	2	2	4	7	7	3	3	4	8	5	3	2	2	5	6	10	5	5	2	1	2	3	4	9	3	9	7	3	7	6	8	4	2	6	2	1	3	5	7	7	7	5	6	5	6	4	8
12	AAGAA-motif	0	1	0	1	0	4	2	2	1	3	1	1	1	2	1	3	1	2	2	1	6	2	1	2	1	3	3	2	2	4	1	3	3	3	2	4	0	1	0	1	5	6	2	4	1	1	1	0
13	ARE	2	1	2	6	6	4	4	1	3	4	3	2	2	2	3	1	5	2	1	1	1	2	3	1	2	4	1	2	4	4	1	3	2	1	2	2	2	2	2	3	2	0	1	1	0	0	2	3
14	CAAT-box	36	41	29	25	26	26	31	17	29	25	23	35	15	23	23	24	37	22	21	24	19	22	22	14	28	25	29	23	20	22	22	22	26	40	27	24	33	25	52	30	28	24	13	28	13	17	22	25
15	TATA	0	0	0	0	0	0	0	0	0	0	0	0	0	0	0	0	0	0	2	0	0	0	2	0	0	0	1	0	0	0	0	0	0	0	0	0	0	0	0	1	0	0	0	0	0	0	0	1
16	GT1-motif	3	0	1	0	1	3	4	2	3	0	2	0	1	2	2	3	1	0	3	4	0	0	2	2	1	0	2	0	0	0	0	2	1	0	3	1	0	0	1	0	1	0	0	2	0	3	0	0
17	CGTCA-motif	2	3	5	3	2	1	3	2	1	3	0	1	3	2	0	2	3	3	0	5	1	2	3	1	1	2	1	7	1	4	1	0	3	2	3	0	1	11	3	1	3	4	4	3	5	2	6	0
18	AE-box	0	0	0	0	0	0	0	0	0	0	0	1	0	0	0	0	2	0	0	0	0	2	0	1	0	0	1	0	1	0	1	0	0	0	1	0	0	2	0	0	0	0	0	0	0	0	0	0
19	ABRE3a	2	0	0	0	1	0	0	0	0	0	3	0	1	0	3	1	2	0	0	0	0	1	0	0	1	0	1	0	0	0	0	0	0	0	1	1	0	2	2	2	1	1	1	0	0	2	0	2
20	TC-rich repeats	0	0	0	0	1	1	2	1	0	0	1	0	0	0	1	1	0	1	0	1	1	2	0	0	0	0	0	0	0	2	0	0	1	0	0	0	0	0	0	0	0	0	0	0	0	1	0	0
21	TCA	1	0	0	0	1	0	0	0	1	0	1	0	1	5	1	0	0	0	0	0	2	1	0	0	0	0	0	0	0	1	0	1	0	2	0	1	2	0	0	1	0	3	0	0	0	0	1	1
22	Unnamed__1	4	3	2	1	4	1	1	4	1	2	3	2	7	4	2	3	4	2	3	6	0	1	3	5	3	5	2	3	1	2	1	4	4	5	4	2	2	10	4	4	4	6	1	2	3	5	11	2
23	DRE core	0	0	0	1	0	0	0	0	1	1	1	0	0	0	1	0	0	1	0	1	0	0	1	0	1	0	2	0	1	0	0	1	0	0	0	0	2	0	1	0	0	0	3	0	0	0	3	0
24	G-box	12	2	9	3	9	3	3	10	0	5	9	5	15	3	9	4	7	1	4	12	0	3	3	5	7	6	4	3	2	5	5	5	7	7	5	2	3	14	10	10	6	13	3	1	5	7	7	7
25	ABRE4	2	0	0	0	1	0	0	0	0	0	3	0	1	0	3	1	2	0	0	0	0	1	0	0	1	0	1	0	0	0	0	0	0	0	1	1	0	2	2	2	1	1	1	0	0	2	0	2
26	MBS	2	0	0	0	2	1	0	0	0	1	1	1	0	0	1	0	3	1	1	1	0	0	0	1	2	0	1	4	2	1	1	0	0	1	1	1	0	0	1	0	2	2	2	1	2	2	1	0
27	chs-CMA1a	1	0	0	0	1	0	0	1	1	0	1	0	0	0	1	1	0	1	0	0	0	0	0	0	0	0	0	0	0	0	0	0	0	0	0	0	0	0	0	0	0	1	0	0	0	0	0	0
28	GCN4_motif	1	0	0	1	0	0	0	0	0	0	0	0	0	0	0	0	0	0	0	0	1	0	0	0	0	0	0	0	0	0	2	0	0	0	1	0	0	0	0	0	0	0	0	1	0	0	0	0
29	TATA-box	14	42	6	37	20	7	11	14	41	9	16	19	17	15	16	30	3	20	56	9	12	14	27	22	13	16	26	11	19	26	56	21	26	19	6	20	21	13	33	21	11	23	14	15	1	33	7	21
30	W box	0	1	1	0	1	1	0	2	1	1	3	3	0	0	3	0	1	2	1	1	2	1	2	1	2	1	1	0	2	0	0	0	0	0	4	1	0	2	1	0	2	0	1	1	2	4	0	0
31	AC-I	0	3	0	0	0	0	0	0	0	0	0	0	0	0	0	0	0	0	0	0	0	0	1	1	0	0	0	0	0	0	1	0	0	0	1	0	0	0	0	0	0	1	1	0	0	0	1	0
32	DRE1	0	0	0	1	0	0	0	0	0	0	0	0	0	0	0	0	1	0	0	0	0	0	0	0	1	0	0	0	0	0	2	0	0	0	1	0	0	0	0	0	0	1	0	0	1	0	0	0
33	MBSI	0	0	0	0	0	0	0	0	0	0	0	0	0	0	0	0	0	0	0	0	0	0	0	0	0	0	0	0	0	0	1	0	0	0	0	0	0	0	0	0	0	0	0	0	0	0	0	0
34	ACE	0	0	0	0	1	1	0	1	0	0	1	0	0	0	1	0	0	0	0	0	0	1	0	0	0	0	0	0	1	0	1	0	0	0	1	0	0	0	0	0	0	1	0	0	1	0	0	0
35	Myb-binding site	2	1	1	1	1	0	0	0	1	2	1	0	0	0	1	0	3	1	0	0	0	1	1	0	1	0	1	0	0	1	3	1	1	0	2	1	0	1	1	2	2	1	1	1	0	0	0	3
36	TATC-box	0	0	0	0	0	0	0	1	0	0	0	0	1	0	0	1	1	0	1	0	3	0	0	1	1	0	0	0	1	0	1	1	0	0	0	0	0	0	0	1	0	0	1	0	0	0	0	1
37	TGA-element	1	1	0	1	2	0	0	0	0	2	0	2	2	1	0	0	1	2	0	1	1	0	2	1	0	0	1	0	0	2	4	0	1	1	2	1	0	0	2	2	1	0	3	1	2	1	5	0
38	AT~TATA-box	0	4	0	6	2	0	0	1	4	0	1	4	2	1	1	2	0	1	10	0	1	0	4	1	1	1	0	2	4	3	5	1	2	0	0	1	3	2	2	0	0	3	2	1	0	7	0	0
39	GARE-motif	0	0	0	0	0	0	0	0	0	0	1	0	0	0	1	0	0	0	0	0	0	0	1	0	0	0	0	0	0	0	2	1	1	0	0	0	0	0	0	0	0	1	0	0	0	0	0	0
40	TCT-motif	0	0	0	0	3	2	3	1	1	0	5	1	1	2	6	1	0	1	1	2	0	2	1	2	0	0	1	3	0	2	1	0	1	2	2	1	1	2	0	2	2	0	0	2	2	1	1	2
41	circadian	0	0	1	0	0	0	0	1	0	0	0	0	0	0	0	0	0	0	0	0	0	0	0	0	0	0	1	0	0	0	1	0	0	0	0	0	0	0	1	0	0	0	0	0	1	0	0	0
42	O2-site	0	0	0	0	0	2	0	0	1	0	2	0	0	1	2	0	1	1	0	0	1	3	0	0	1	1	1	1	0	0	2	0	1	1	0	1	2	0	0	1	0	0	1	2	0	2	1	0
43	Sp1	2	0	1	0	0	1	1	1	0	0	0	0	0	1	0	1	0	2	0	0	1	0	0	2	2	2	1	0	1	0	0	1	1	0	0	0	1	2	0	2	0	2	3	0	0	1	2	0
44	LTR	1	1	1	0	1	0	1	1	1	2	0	0	0	0	0	0	0	0	2	3	2	3	0	0	3	5	7	1	1	0	0	2	2	1	2	2	0	1	3	1	3	4	1	3	2	0	1	1
45	3-AF1 binding site	0	0	1	0	0	0	0	0	1	1	1	0	0	0	1	0	0	0	1	0	0	0	0	0	0	0	0	0	0	0	0	1	0	0	0	0	0	0	0	0	0	0	0	0	0	0	1	0
46	TCA-element	0	0	1	0	0	1	3	1	0	1	0	2	0	0	0	1	1	0	1	0	0	0	0	1	0	0	1	0	0	4	0	1	0	3	1	0	1	0	0	0	2	1	1	1	0	0	1	0
47	P-box	2	2	0	2	1	2	0	1	2	0	2	1	1	0	2	0	1	0	1	0	0	0	2	0	0	3	0	0	0	2	0	1	0	0	0	0	0	1	1	0	0	0	1	0	0	1	0	0
48	GATA-motif	0	1	1	0	0	1	1	0	2	0	0	1	2	2	0	3	0	1	0	0	2	1	1	1	0	1	0	0	1	2	0	1	1	0	1	1	3	0	0	0	1	0	4	0	1	0	0	0
49	CARE	1	0	0	0	0	0	0	2	0	0	0	0	0	0	0	0	0	0	0	0	0	0	0	1	0	0	1	0	0	0	0	1	0	0	1	0	1	0	0	0	1	1	3	0	0	0	0	0
50	MRE	2	0	0	1	0	1	0	0	0	0	1	0	1	0	1	0	0	0	0	0	0	0	0	0	0	1	0	0	0	1	0	1	2	0	1	0	0	0	0	0	1	0	1	0	1	0	0	0
51	A-box	1	0	0	0	1	2	1	0	0	0	0	0	2	2	0	1	0	0	0	0	1	1	0	3	3	0	0	1	0	1	0	1	0	0	0	0	0	1	1	2	0	1	1	1	1	0	1	1
52	TCCC-motif	0	1	0	1	1	0	0	1	1	0	1	0	2	0	1	1	1	3	0	1	0	2	0	1	0	1	0	0	0	3	0	1	0	0	0	3	1	0	0	1	1	0	4	0	0	1	0	1
53	dOCT	0	0	0	0	1	0	0	0	0	0	0	0	0	0	0	0	0	0	0	0	0	1	0	0	0	0	0	0	0	0	0	1	0	0	0	0	0	0	0	0	0	0	0	0	0	0	0	0
54	CCGTCC-box	1	0	0	0	1	2	1	0	0	0	0	0	2	2	0	1	0	0	0	0	1	1	0	3	3	0	0	1	0	1	0	1	0	0	0	0	0	0	1	2	0	1	1	1	1	0	1	1
55	CCGTCC motif	1	0	0	0	1	2	1	0	0	0	0	0	2	2	0	1	0	0	0	0	1	1	0	3	3	0	0	1	0	1	0	1	0	0	0	0	0	0	1	2	0	1	1	1	1	0	1	1
56	AC-II	0	0	0	0	0	1	0	0	0	0	1	0	0	0	1	0	0	0	0	0	0	0	0	0	0	0	0	0	0	0	0	0	0	0	0	0	0	0	0	0	0	1	0	0	0	0	0	0
57	AP-1	0	0	0	0	0	0	0	1	0	0	0	0	0	0	0	1	0	0	0	0	0	0	0	0	1	0	0	0	0	0	0	0	1	0	0	0	0	0	0	0	1	0	0	0	0	0	0	0
58	AuxRR-core	0	0	0	0	0	0	0	0	0	0	0	0	1	0	0	0	0	0	0	0	0	0	0	0	0	0	0	0	0	0	0	0	0	0	0	1	0	0	1	1	0	1	0	1	0	0	1	1
59	ATCT-motif	2	0	0	0	0	2	0	0	1	0	0	0	0	1	0	0	1	0	1	0	0	0	0	0	0	0	1	0	1	0	0	0	0	1	0	0	0	0	0	0	0	0	0	0	0	0	1	0
60	Myc	4	6	3	5	3	4	3	0	1	4	4	8	2	3	4	3	5	7	0	2	4	2	5	1	3	6	0	2	2	4	1	4	1	5	2	7	3	1	4	7	4	9	2	2	2	3	7	5
61	3-AF3 binding site	0	0	0	0	0	0	0	0	0	0	0	0	0	0	0	0	0	0	0	0	0	0	0	0	0	1	0	0	0	0	0	0	0	0	0	0	0	0	0	0	0	0	0	0	0	0	0	0
62	WRE3	2	2	0	0	1	5	0	1	4	1	0	3	1	0	0	2	1	0	2	3	2	1	0	2	1	1	1	0	0	1	0	0	0	2	3	0	4	2	0	1	1	1	2	0	3	1	1	1
63	CAT-box	1	0	3	1	1	0	0	2	0	2	1	0	2	0	1	0	0	2	0	0	1	1	0	1	1	1	0	1	1	0	0	0	0	0	1	2	0	0	0	2	0	0	1	0	0	0	0	2
64	WUN-motif	0	1	0	0	0	0	0	0	1	0	0	1	0	0	0	2	0	0	2	0	0	1	1	0	1	0	0	0	0	0	0	0	1	1	0	2	1	2	2	0	1	0	1	1	0	0	0	0
65	CCAAT-box	1	1	1	1	0	1	0	0	1	3	0	1	2	0	0	0	3	2	0	2	1	0	0	0	1	0	0	1	0	0	0	0	0	1	2	1	0	1	1	1	0	1	1	0	1	0	1	1
66	MYB recognition site	1	1	1	1	0	1	0	0	1	3	0	1	2	0	0	0	3	2	0	2	1	0	0	0	1	0	0	1	0	0	0	0	0	1	2	1	0	1	1	1	0	1	1	0	1	0	1	1
67	TGA-box	0	0	0	0	1	0	0	0	0	0	0	0	0	0	0	0	0	0	0	0	0	0	0	0	0	0	0	0	0	1	0	0	0	0	0	0	0	0	0	0	0	0	0	0	0	0	0	0
68	Box II	1	0	0	0	0	0	1	0	0	0	0	0	0	0	0	0	0	0	0	0	0	0	0	0	1	0	0	0	0	0	0	0	0	1	0	0	0	0	0	0	0	0	0	0	0	0	0	0
69	Box III	0	0	0	0	0	0	1	0	0	0	0	0	0	0	0	0	0	0	0	0	0	0	0	0	0	0	0	0	0	0	0	0	0	0	0	0	0	0	0	0	0	0	0	0	0	0	0	0
70	Unnamed__12	0	0	0	0	1	0	0	1	0	0	1	0	0	0	1	0	0	0	0	0	0	0	0	0	0	0	0	0	0	0	0	0	0	0	0	0	0	0	0	0	0	0	0	0	0	0	0	0
71	I-box	0	1	0	0	2	1	0	1	2	0	0	2	0	1	0	0	0	0	0	1	2	0	0	0	0	0	0	1	0	0	0	0	0	0	0	0	0	0	1	0	0	1	0	0	0	0	1	0
72	Unnamed__14	0	0	0	0	1	0	0	1	0	0	1	0	0	0	1	0	0	0	0	0	0	0	0	0	0	0	0	0	0	0	0	0	0	0	0	0	0	0	0	0	0	0	0	0	0	0	0	0
73	HD-Zip 1	0	0	0	0	0	1	0	1	1	0	0	0	0	0	0	0	0	0	1	0	0	0	0	0	0	1	0	0	0	0	0	0	0	0	0	0	0	0	1	0	0	0	0	0	0	0	0	0
74	Unnamed__10	0	0	0	0	1	0	0	1	0	0	1	0	0	0	1	0	0	0	0	0	0	0	0	0	0	0	0	0	0	0	0	0	0	0	0	0	0	0	0	0	0	0	0	0	0	0	0	0
75	Unnamed__8	0	0	0	0	1	0	0	1	0	0	1	0	0	0	1	0	0	0	0	0	0	0	0	0	0	0	0	0	0	0	0	0	0	0	0	0	0	0	0	0	0	0	0	0	0	0	0	0
76	RY-element	0	2	0	1	0	0	0	0	0	0	0	1	0	0	0	0	0	0	0	0	0	0	0	0	0	0	0	0	0	0	0	0	1	0	0	0	1	0	0	0	0	0	0	0	0	0	0	0
77	NON	0	0	0	0	0	0	0	0	0	0	0	0	0	0	0	0	0	0	0	0	0	0	0	0	0	0	0	0	0	0	0	0	1	0	0	1	0	0	0	0	0	0	0	0	0	0	0	0
78	Unnamed__16	0	0	0	0	0	0	0	0	0	2	0	0	0	0	0	0	0	0	0	0	0	0	0	0	0	0	0	0	0	0	0	0	0	1	0	0	0	0	0	0	0	0	0	0	0	0	0	0
79	GC-repeat	0	0	0	0	0	0	0	0	0	0	0	0	0	0	0	0	0	0	0	0	0	0	0	0	0	0	0	0	0	0	0	0	0	1	0	0	0	0	0	0	0	0	0	0	0	0	0	0
80	AT-rich element	0	0	0	0	0	0	0	0	0	0	0	0	0	0	0	0	0	1	0	0	0	0	0	0	1	0	0	0	1	0	0	0	0	1	0	0	0	0	0	0	0	1	0	1	1	0	0	0
81	GA-motif	0	0	0	0	1	0	0	0	0	0	0	0	0	0	0	0	0	0	1	0	0	0	0	0	0	0	0	0	0	0	0	0	0	0	1	0	0	0	0	0	0	0	0	1	0	0	0	0
82	MSA-like	1	0	0	0	0	0	0	0	0	0	0	0	0	0	0	0	0	1	0	1	0	0	0	0	0	0	0	0	0	0	0	0	0	0	1	1	0	0	0	0	0	0	0	0	0	0	0	0
83	AT~ABRE	1	0	0	0	0	0	0	0	0	0	1	0	0	0	1	0	0	0	0	0	0	0	0	0	0	0	0	0	0	0	0	0	0	0	1	0	0	0	0	0	0	0	0	0	0	0	0	0
84	ATC-motif	0	0	0	0	0	1	0	0	0	0	0	0	0	0	0	0	0	0	0	0	0	0	0	0	0	0	0	0	1	0	0	0	0	0	0	1	0	0	0	0	0	0	0	1	0	0	0	0
85	AACA_motif	0	0	0	0	0	0	0	0	0	0	0	0	0	0	0	0	0	0	0	0	0	0	0	0	0	0	0	0	0	0	0	0	0	0	0	0	0	0	0	0	0	0	0	0	0	0	0	0
86	LAMP-element	0	0	0	0	0	2	0	0	0	1	0	1	0	0	0	0	0	0	0	0	0	0	0	0	0	0	0	0	1	0	0	0	0	0	0	0	1	0	0	0	0	0	0	0	0	0	0	0
87	Y-box	0	0	0	0	0	0	0	0	0	0	0	0	0	0	0	0	0	0	0	0	0	0	0	0	0	0	0	0	0	0	0	0	0	0	0	0	1	0	0	0	0	0	0	0	0	0	1	0
88	DRE	0	0	0	0	0	0	0	0	0	0	0	0	0	0	0	0	0	0	0	0	0	0	0	0	0	0	0	0	0	0	0	0	0	0	0	0	1	0	0	0	0	0	0	0	0	0	0	0
89	NON-box	0	0	0	0	0	0	0	0	0	0	0	0	0	0	0	0	0	0	0	0	0	0	0	0	0	0	0	0	0	0	0	0	0	0	0	0	1	0	0	0	0	0	0	0	0	0	0	0
90	GTGGC-motif	0	1	0	0	0	1	0	0	0	0	0	0	1	0	0	0	0	0	0	0	0	2	0	0	0	0	0	0	0	0	0	0	0	0	0	0	0	0	1	0	0	0	0	0	0	0	0	0
91	ABRE2	0	0	0	0	0	0	0	0	0	0	0	0	0	0	0	0	0	0	0	0	0	0	0	0	0	0	0	0	0	0	0	0	0	0	0	0	0	0	0	1	0	0	0	0	0	0	0	0
92	AT-rich sequence	0	0	0	1	0	0	0	0	0	0	0	0	1	0	0	0	0	0	0	0	0	0	0	0	0	1	0	0	0	0	0	0	0	0	0	0	0	0	0	1	0	0	0	0	0	0	0	1
93	box S	1	0	1	1	0	0	0	0	0	0	0	0	0	0	0	1	0	0	0	0	0	0	0	1	1	0	0	0	1	0	0	0	0	0	0	0	0	0	0	1	0	0	0	0	0	1	0	0
94	chs-CMA2b	0	0	0	0	0	0	0	0	0	0	0	0	0	0	0	0	0	0	0	0	0	0	0	0	0	0	0	0	0	0	0	0	0	0	0	0	0	0	0	1	0	0	0	0	0	0	0	1
95	Gap-box	1	3	0	0	0	0	0	0	0	0	0	0	0	0	0	0	0	0	0	0	0	0	0	0	1	0	0	0	0	0	0	0	0	0	0	0	0	0	0	0	0	0	0	0	0	0	0	0
96	chs-CMA2a	0	1	0	1	0	0	0	0	0	0	0	0	0	0	0	0	0	0	0	0	0	0	0	0	0	0	0	0	0	0	0	0	0	0	0	0	0	0	0	0	0	0	0	0	1	1	0	0
97	CAG-motif	0	0	0	0	0	0	0	0	1	0	0	0	0	0	0	0	0	0	1	0	0	0	0	0	0	0	0	0	0	0	0	0	0	0	0	0	0	0	0	0	0	0	0	0	1	0	0	0
98	AT1-motif	0	1	0	0	0	0	0	0	1	0	0	0	0	0	0	0	0	0	1	0	0	0	0	0	0	1	0	1	0	0	0	0	0	0	0	0	0	0	0	0	0	0	0	0	0	0	0	0
99	HD-Zip 3	0	0	0	1	0	0	0	0	1	1	1	0	0	0	1	0	0	0	0	0	0	0	0	0	0	0	0	0	0	0	0	0	0	0	0	0	0	0	0	0	0	0	1	0	0	1	0	0
100	ACTCATCCT sequence	0	0	0	0	0	0	0	0	0	0	0	0	0	0	0	0	0	0	0	0	0	0	0	0	1	0	0	0	0	0	0	0	0	0	0	0	0	0	0	0	0	0	1	0	0	0	0	0
101	L-box	0	0	0	0	0	0	0	0	0	0	0	0	0	1	0	0	0	0	0	0	0	0	0	1	0	0	0	0	0	0	0	0	0	0	0	0	0	0	0	0	0	0	0	0	1	0	0	0
102	telo-box	0	0	0	0	0	0	0	0	0	0	0	0	0	0	0	0	0	0	0	0	0	0	0	0	0	0	0	0	0	0	0	0	0	0	0	0	0	0	0	0	0	0	0	1	0	0	0	0
103	Unnamed__6	0	0	0	0	0	0	0	0	0	0	0	0	0	0	0	0	0	0	0	1	0	0	0	0	0	0	0	0	0	1	0	0	0	0	0	0	0	0	0	0	0	0	0	0	0	0	0	0
104	AAAC-motif	0	0	0	0	0	0	0	0	0	0	0	0	0	0	0	0	0	0	0	0	0	0	0	1	0	0	0	0	0	0	0	0	0	0	0	0	0	0	0	0	0	0	0	0	0	0	0	0
105	re2f-1	0	0	0	0	0	0	0	0	0	0	0	0	2	0	0	0	0	0	0	0	0	0	0	0	0	0	0	0	0	0	0	0	0	0	0	0	0	0	0	0	0	0	0	0	0	0	0	0
106	SARE	0	0	0	0	0	0	0	0	0	0	0	0	0	0	0	0	0	0	0	0	0	0	0	0	0	0	0	0	0	0	0	0	0	0	0	0	0	0	0	0	0	0	0	0	0	0	0	0
107	Box II -like sequence	0	0	0	0	0	0	0	0	0	0	0	0	0	0	0	0	0	0	0	0	0	0	0	0	0	0	0	0	0	0	0	0	0	0	0	0	0	0	0	0	0	0	0	0	0	0	0	0
108	CTAG-motif	0	0	1	0	0	0	0	0	0	0	0	0	0	0	0	0	0	0	0	0	0	0	0	0	0	0	0	0	0	0	0	0	0	0	0	0	0	0	0	0	0	0	0	0	0	0	0	0
109	E2Fb	0	0	0	0	0	0	0	0	0	0	0	0	0	0	0	0	0	0	0	0	1	0	0	0	1	0	0	0	1	0	0	0	0	0	0	0	0	0	0	0	0	0	0	0	0	0	0	0
110	Unnamed_1	0	0	0	0	1	0	0	0	0	0	0	0	0	0	0	0	0	0	0	1	0	0	0	0	0	0	0	0	0	0	0	0	0	0	0	0	0	0	0	0	0	0	0	0	0	0	0	0
111	ACA-motif	0	0	0	0	0	0	0	0	0	0	0	0	0	0	0	0	0	0	0	0	0	0	0	0	0	0	0	0	0	0	0	0	0	0	0	0	0	0	0	0	0	0	0	0	0	0	0	0
112	F-box	0	1	0	0	0	0	0	0	0	0	1	0	0	0	1	0	0	0	0	0	0	0	0	0	0	0	0	0	0	0	0	0	0	0	0	0	0	0	0	0	0	0	0	0	0	0	0	0
113	JERE	0	0	0	0	0	0	0	0	0	0	0	0	0	0	0	0	0	0	0	0	0	0	0	0	0	0	0	0	0	0	0	0	0	0	0	0	0	0	0	0	0	0	0	0	0	0	0	0
114	plant_AP-2-like	0	0	0	0	0	0	0	0	0	0	0	0	0	0	0	0	0	0	0	0	0	0	0	0	0	0	0	0	0	0	0	0	0	0	0	0	0	0	0	0	0	0	0	0	0	0	0	0
115	Pc-CMA2c	0	0	0	0	0	0	0	0	0	0	0	0	0	0	0	0	0	0	0	0	0	0	0	0	0	0	0	0	0	0	0	0	0	0	0	0	0	0	0	0	0	0	0	0	0	0	0	0
116	chs-Unit 1 m1	1	0	0	0	0	0	0	0	0	0	0	0	0	0	0	0	0	0	0	0	0	0	0	0	0	0	0	0	0	1	0	0	0	0	0	0	0	0	0	0	0	0	0	0	0	0	0	0
117	chs-CMA2c	0	0	0	0	0	0	0	0	0	0	0	0	0	0	0	0	0	0	0	0	0	0	0	0	0	0	0	0	0	0	0	0	0	0	0	0	0	0	0	0	0	0	0	0	0	0	0	0
118	H-box	0	0	0	0	0	0	0	0	0	0	0	0	0	0	0	0	0	0	0	0	0	0	0	0	0	0	0	0	0	0	0	0	0	0	0	0	0	0	0	0	0	0	0	0	0	0	0	0
119	4cl-CMA1c	0	0	0	0	0	0	0	0	0	0	0	0	0	0	0	0	0	0	0	0	0	0	0	0	0	0	0	0	0	0	0	0	0	0	0	0	0	0	0	0	0	0	0	0	0	0	0	0
120	OCT	0	0	0	0	0	0	0	0	0	0	0	0	1	0	0	0	0	0	0	0	0	0	0	0	0	0	0	0	0	0	0	0	0	0	0	0	0	0	0	0	0	0	0	0	0	0	0	0
121	4cl-CMA1b	0	0	0	0	0	0	0	0	0	0	0	0	0	0	0	0	0	0	0	0	0	0	0	0	0	0	0	0	0	0	0	0	0	0	0	0	0	0	0	0	0	0	0	0	0	0	0	0
122	E2F	0	0	0	0	0	0	0	0	0	0	0	0	0	0	0	0	0	1	0	0	0	0	0	0	0	0	0	0	0	0	0	0	0	0	0	0	0	0	0	0	0	0	0	0	0	0	0	0
123	5UTR Py-rich stretch	0	0	0	0	0	0	0	0	0	0	0	0	0	0	0	0	0	0	0	0	0	0	0	0	0	0	0	0	0	0	0	0	0	0	0	0	0	0	0	0	0	0	0	0	0	0	0	0
124	motif I	0	0	0	0	0	0	0	0	0	0	0	0	0	0	0	0	0	0	0	0	0	0	0	0	0	0	0	0	0	0	0	0	0	0	0	0	0	0	0	0	0	0	0	0	0	0	0	0
125	Pc-CMA2a	0	0	0	0	0	0	0	0	0	0	0	0	0	0	0	0	0	0	0	0	0	0	0	0	0	0	0	0	0	0	0	0	0	0	0	0	0	0	0	0	0	0	0	0	0	0	0	0
126	LS7	0	0	0	0	0	0	0	0	0	0	0	0	0	0	0	0	0	0	0	0	0	0	0	0	0	0	0	0	0	0	0	0	0	0	0	0	0	0	0	0	0	0	0	0	0	0	0	0
[truncated: 170 more columns]
