# Supplementary material for: Bioinformatic Assessment and Expression Profiles of the AP2/ERF Superfamily in the Melastoma dodecandrum Genome
Source: Int J Mol Sci. 2023 Nov 15;24(22):16362. doi: 10.3390/ijms242216362 (PMC10671166; doi:10.3390/ijms242216362)
Supplement: Supplementary file 1 [file ijms-24-16362-s001.zip › Supplementary Table S9.xlsx]

## Sheet: Supplementary Table 2
Supplementary Table 9 Representative cis-element distrubution related to phytohormone and stress responsive of 218 MedAP2/ERF in 2kb promoter region
	Phytohormone responsive										Abiotic and biotic stress
Gene	ABRE	AuxRR	CGTCA-motif	TGACG-motif	GARE	P-box	TCA	TGA	TATC-box	ERE	ARE	TC-rich repeats	W box	LTR	MBS	WUN-motif	STRE	DRE	GC-motif	MYB	myc	AP-1
MedRAV-1	20	0	2	2	0	2	1	1	0	1	2	0	0	1	2	0	3	0	4	14	4	0
MedRAV-2	3	0	3	3	0	2	0	1	0	1	1	0	1	1	0	1	7	0	0	4	6	0
MedRAV-3	6	0	5	5	0	0	1	0	0	0	2	0	1	1	0	0	13	0	1	4	3	0
MedRAV-4	4	0	3	3	0	2	0	1	0	0	6	0	0	0	0	0	7	2	0	6	5	0
Medsoloist-1	8	0	2	2	0	1	1	3	0	0	6	1	1	1	2	0	3	0	0	9	3	0
Medsoloist-2	3	0	1	1	0	2	1	0	0	1	4	1	1	0	1	0	11	0	2	8	4	0
MedAP2-1	3	0	3	3	0	0	3	0	0	0	4	2	0	1	0	0	1	0	2	4	3	0
MedAP2-2	8	0	2	2	0	1	1	0	1	1	1	1	2	1	0	0	5	0	3	3	0	1
MedAP2-3	2	0	1	1	0	2	1	0	0	0	3	0	1	1	0	1	8	1	0	7	1	0
MedAP2-4	5	0	3	3	0	0	1	2	0	1	4	0	1	2	1	0	7	1	0	14	4	0
MedAP2-5	14	0	0	0	1	2	1	0	0	1	3	1	3	0	1	0	7	1	0	7	4	0
MedAP2-6	6	0	1	1	0	1	2	2	0	1	2	0	3	0	1	1	6	0	0	4	8	0
MedAP2-7	13	1	3	3	0	1	1	2	1	1	2	0	0	0	0	0	12	0	1	4	2	0
MedAP2-8	4	0	2	2	0	0	5	1	0	0	2	0	0	0	0	0	10	0	4	3	3	0
MedAP2-9	14	0	0	0	1	2	1	0	0	1	3	1	3	0	1	0	9	1	0	7	4	0
MedAP2-10	6	0	2	2	0	0	1	0	1	4	1	1	0	0	0	2	5	0	0	9	3	1
MedAP2-11	10	0	3	3	0	1	1	1	1	0	5	0	1	0	3	0	5	1	2	17	5	0
MedAP2-12	1	0	3	3	0	0	0	2	0	1	2	1	2	0	1	0	3	1	0	8	7	0
MedAP2-13	4	0	0	0	0	1	1	0	1	5	1	0	1	2	1	2	4	0	2	5	0	0
MedAP2-14	12	0	5	5	0	0	0	1	0	1	1	1	1	3	1	0	1	1	0	4	2	0
MedAP2-15	1	0	1	1	0	0	2	1	3	0	1	1	2	2	0	0	7	0	3	2	4	0
MedAP2-16	5	0	2	2	0	0	1	0	0	1	2	2	1	3	0	1	6	0	1	3	2	0
MedAP2-17	1	0	3	3	1	2	0	2	0	0	3	0	2	0	0	1	12	1	0	4	5	0
MedAP2-18	7	0	1	1	0	0	1	1	1	0	1	0	1	0	1	0	9	0	4	5	1	0
MedAP2-19	8	0	1	1	0	0	0	0	1	0	2	0	2	3	2	1	3	2	0	12	3	1
MedAP2-20	6	0	2	2	0	3	0	0	0	2	4	0	1	5	0	0	6	0	1	3	6	0
MedAP2-21	4	0	1	1	0	0	1	1	0	1	1	0	1	7	1	0	10	2	1	12	0	0
MedAP2-22	4	0	7	7	0	0	0	0	0	0	2	0	0	1	4	0	4	0	0	8	2	0
MedAP2-23	3	0	1	1	0	0	0	0	1	1	4	0	2	1	2	0	6	1	0	3	2	0
MedAP2-24	3	0	4	4	0	2	5	3	0	0	4	2	0	0	1	0	4	0	0	9	4	0
MedDREB-1	3	0	1	1	2	0	0	4	1	1	1	0	0	0	2	0	3	2	0	10	1	0
MedDREB-2	3	0	0	0	1	1	2	0	1	0	3	0	0	2	0	0	11	1	0	13	4	0
MedDREB-3	6	0	3	3	1	0	0	1	0	1	2	1	0	2	0	1	8	0	2	5	1	1
MedDREB-4	5	0	2	2	0	0	5	1	0	1	1	0	0	1	1	1	6	0	0	4	5	0
MedDREB-5	9	0	3	3	0	0	1	2	0	1	2	0	4	2	1	0	3	1	3	11	2	0
MedDREB-6	6	1	0	0	0	0	1	1	0	0	2	0	1	2	1	2	4	0	0	4	7	0
MedDREB-7	4	0	1	1	0	0	3	0	0	0	2	0	0	0	0	1	4	3	2	1	3	0
MedDREB-8	15	0	11	11	0	1	0	0	0	1	2	0	2	1	0	2	11	0	1	7	1	0
MedDREB-9	12	1	3	3	0	1	0	2	0	0	2	0	1	3	1	2	2	1	1	8	4	0
MedDREB-10	13	1	1	1	0	0	1	2	1	0	3	0	0	1	0	0	2	0	1	12	7	0
MedDREB-11	8	0	3	3	0	0	2	1	0	1	2	0	2	3	2	1	5	0	0	9	4	1
MedDREB-12	13	1	4	4	1	0	4	0	0	0	0	0	0	4	2	0	5	1	1	10	9	0
MedDREB-13	4	0	4	4	0	1	1	3	1	0	1	0	1	1	2	1	7	3	1	8	2	0
MedDREB-14	1	1	3	3	0	0	1	1	0	1	1	0	1	3	1	1	5	0	0	8	2	0
MedDREB-15	6	0	5	5	0	0	0	2	0	0	0	0	2	2	2	0	9	1	1	6	2	0
MedDREB-16	10	0	2	2	0	1	0	1	0	2	0	1	4	0	2	0	4	0	0	7	3	0
MedDREB-17	9	1	6	6	0	0	2	5	0	0	2	0	0	1	1	0	5	3	0	5	7	0
MedDREB-18	10	1	0	0	0	0	1	0	1	0	3	0	0	1	0	0	3	0	0	14	5	0
MedDREB-19	10	1	0	0	0	0	1	0	1	0	4	0	0	1	0	0	2	0	0	13	6	0
MedDREB-20	6	2	6	6	1	3	2	1	0	1	2	0	1	1	0	1	8	1	1	6	3	0
MedDREB-21	9	0	6	6	0	2	2	1	0	0	2	0	4	1	1	1	3	0	1	2	1	0
MedDREB-22	4	0	1	1	0	1	0	1	0	5	0	1	0	0	0	2	2	1	1	5	4	0
MedDREB-23	14	0	7	7	0	0	1	0	0	6	4	0	4	0	0	0	5	0	1	5	2	0
MedDREB-24	4	0	0	0	1	0	0	1	0	2	0	0	1	0	0	3	5	1	0	8	2	0
MedDREB-25	7	1	1	1	0	0	3	0	0	1	1	0	1	0	0	2	2	1	0	6	2	0
MedDREB-26	14	0	1	1	0	0	0	1	0	0	1	1	0	0	1	0	9	0	2	2	6	0
MedDREB-27	0	0	2	2	0	1	3	0	0	0	2	1	1	0	0	0	8	2	2	0	7	0
MedDREB-28	15	0	2	2	0	0	0	2	0	0	1	0	1	1	1	0	4	0	0	5	1	0
MedDREB-29	7	0	4	4	0	2	0	0	1	1	2	0	1	0	0	0	11	0	3	6	1	0
MedDREB-30	2	0	6	6	0	0	2	2	1	0	4	0	0	0	0	0	6	1	1	10	2	0
MedDREB-31	9	0	0	0	0	0	2	0	0	1	0	1	1	3	2	0	7	0	0	5	7	0
MedDREB-32	5	0	1	1	0	1	0	0	0	0	1	0	1	0	1	1	8	0	0	8	1	0
MedDREB-33	2	0	3	3	0	2	0	1	0	0	2	0	0	4	2	0	3	0	0	6	6	0
MedDREB-34	13	0	3	3	0	0	2	3	0	2	3	0	0	1	1	3	6	1	0	7	2	0
MedDREB-35	4	0	3	3	0	1	4	0	0	1	1	0	2	0	1	1	11	0	1	6	4	0
MedDREB-36	5	1	5	5	0	0	2	0	1	0	1	0	0	2	2	2	5	0	1	7	4	0
MedDREB-37	9	0	2	2	1	1	1	1	0	0	2	0	2	3	0	0	9	1	2	12	4	0
MedDREB-38	12	0	7	7	0	1	2	2	1	0	1	0	0	1	0	1	8	0	2	3	2	0
MedDREB-39	3	0	1	1	0	0	1	2	0	0	1	1	2	0	0	0	11	0	2	6	9	0
MedDREB-40	10	0	5	5	0	1	0	2	1	0	3	0	1	0	2	0	10	2	1	8	2	0
MedDREB-41	8	0	2	2	0	2	1	0	0	0	1	0	0	2	1	0	1	1	0	9	5	0
MedDREB-42	3	0	1	1	0	3	2	1	0	0	2	0	3	3	1	1	6	1	0	6	3	0
MedDREB-43	4	1	2	2	0	0	0	3	0	0	0	0	1	4	1	0	3	0	1	11	2	0
MedDREB-44	0	0	3	3	0	0	2	0	0	1	1	2	1	0	1	1	6	1	0	8	3	0
MedDREB-45	4	0	5	5	0	0	2	0	0	0	1	0	0	1	0	0	5	4	4	13	2	0
MedDREB-46	2	0	3	3	0	0	1	1	0	0	2	1	0	2	2	0	5	3	0	8	5	0
MedDREB-47	10	1	2	2	0	0	4	2	0	0	0	0	1	2	1	0	2	0	0	6	1	0
MedDREB-48	10	0	4	4	0	0	2	0	2	0	1	1	1	5	2	0	7	1	2	8	5	0
MedDREB-49	1	0	4	4	0	1	1	0	0	2	2	2	1	0	1	2	6	1	1	3	5	0
MedDREB-50	3	0	6	6	1	0	0	4	1	0	0	0	4	3	0	0	7	2	0	4	6	0
MedDREB-51	11	0	1	1	0	0	0	0	0	1	1	0	1	3	2	0	2	1	0	11	1	0
MedDREB-52	0	0	0	0	0	1	1	0	1	0	2	0	0	1	0	0	7	0	1	3	6	0
MedDREB-53	6	0	3	3	0	0	2	0	0	0	2	0	2	0	2	0	4	1	0	10	2	0
MedDREB-54	6	0	4	4	0	0	1	0	0	6	3	0	3	1	1	0	4	2	1	2	3	0
MedDREB-55	3	0	2	2	0	1	3	1	1	0	3	0	1	0	0	0	5	1	0	4	2	0
MedDREB-56	4	0	2	2	0	0	0	0	0	0	1	1	0	0	0	0	8	1	3	3	3	0
MedDREB-57	6	0	2	2	0	0	1	2	0	2	1	2	2	2	0	1	3	1	0	2	7	0
MedDREB-58	13	0	1	1	0	0	3	2	0	2	4	0	3	2	0	1	2	1	2	4	2	0
MedDREB-59	6	0	2	2	0	0	1	2	0	2	1	2	2	2	0	1	3	1	0	2	7	0
MedDREB-60	7	0	3	3	0	2	2	1	0	0	2	1	2	0	0	0	7	2	4	5	7	0
MedDREB-61	5	0	6	6	0	1	5	1	0	0	1	1	1	0	2	0	10	2	4	9	8	1
MedDREB-62	5	0	4	4	0	0	3	1	0	0	3	2	0	1	1	0	6	0	0	7	6	0
MedDREB-63	11	0	7	7	0	0	3	1	0	0	0	0	1	0	0	0	7	1	1	2	6	1
MedDREB-64	11	1	2	2	0	2	1	2	0	4	1	0	4	3	3	1	5	1	1	4	5	0
MedDREB-65	9	0	4	4	1	0	0	1	0	0	2	0	0	1	2	1	7	1	4	13	1	0
MedDREB-66	3	0	3	3	0	0	2	1	1	0	3	0	1	1	2	0	6	2	2	14	2	0
MedDREB-67	1	0	3	3	0	1	1	0	0	1	1	0	0	0	0	1	9	1	0	6	6	0
MedDREB-68	7	1	3	3	0	0	1	1	0	2	1	1	1	1	0	1	9	3	1	3	3	0
MedDREB-69	0	2	2	2	0	0	0	1	1	1	2	1	0	1	1	0	9	1	1	3	6	0
MedDREB-70	12	0	3	3	0	0	0	1	0	0	2	1	2	2	0	2	2	1	0	6	6	0
MedDREB-71	5	1	3	3	1	3	1	1	0	0	0	0	1	0	0	1	4	0	1	10	4	0
MedDREB-72	6	0	6	6	0	1	2	0	0	0	2	0	4	0	1	1	5	0	1	5	4	0
MedDREB-73	1	0	1	1	0	0	5	0	0	0	1	1	2	0	0	0	9	0	3	6	2	0
MedDREB-74	6	1	1	1	0	1	1	0	1	0	1	1	1	1	2	0	6	2	0	7	5	0
MedDREB-75	8	0	8	8	0	0	1	0	0	0	0	1	1	0	1	1	5	1	1	6	4	0
MedDREB-76	5	0	0	0	0	0	1	2	0	1	3	1	2	1	0	2	5	1	2	4	7	0
MedDREB-77	19	0	1	1	0	0	2	1	0	2	4	0	5	2	0	1	1	1	2	4	2	0
MedDREB-78	6	0	3	3	1	0	1	0	0	5	3	0	2	1	1	0	4	2	1	4	1	0
MedDREB-79	4	0	1	1	0	1	0	0	0	3	0	1	0	0	0	2	2	1	1	5	4	0
MedERF-1	24	0	1	1	0	0	1	0	0	1	2	2	1	0	1	0	3	1	2	4	3	0
MedERF-2	6	1	2	2	0	1	2	3	1	1	2	1	1	1	1	0	8	0	0	7	3	1
MedERF-3	0	0	5	5	0	0	2	4	0	0	4	1	2	0	0	1	4	1	2	5	4	0
MedERF-4	12	1	1	1	0	0	3	1	0	0	2	0	0	0	2	0	10	0	3	8	2	0
MedERF-5	4	0	2	2	0	0	3	3	0	0	0	3	1	1	0	2	9	0	1	10	4	0
MedERF-6	7	1	4	4	0	0	1	1	0	3	3	0	1	2	2	0	5	2	1	6	1	0
MedERF-7	2	0	1	1	1	0	2	1	0	2	1	0	1	0	1	0	5	1	2	9	2	0
MedERF-8	6	0	4	4	0	3	0	0	2	1	6	0	2	0	1	1	5	1	2	9	3	0
MedERF-9	0	0	0	0	0	1	2	1	0	0	2	0	1	2	0	0	9	0	1	4	0	0
MedERF-10	5	0	3	3	1	0	1	0	0	0	2	0	0	2	1	0	4	1	2	11	4	0
MedERF-11	6	0	0	0	0	0	1	1	0	2	5	0	4	2	0	0	9	1	1	4	1	0
MedERF-12	3	0	1	1	0	1	1	0	0	1	2	0	5	1	0	0	7	0	0	6	3	0
MedERF-13	2	0	3	3	0	1	3	0	0	0	3	0	0	2	0	1	5	1	0	5	2	0
MedERF-14	4	0	5	5	1	0	0	2	0	0	1	0	1	1	1	1	3	4	0	12	4	0
MedERF-15	7	0	3	3	1	0	3	0	0	1	0	0	1	1	0	0	7	1	0	6	6	0
MedERF-16	5	1	4	4	0	1	2	1	1	0	1	1	0	1	0	0	5	0	2	12	3	0
MedERF-17	3	0	1	1	0	2	2	0	0	0	5	0	0	0	0	4	4	1	1	8	4	0
MedERF-18	3	0	1	1	0	0	0	1	0	0	6	0	3	0	1	1	14	1	2	7	7	0
MedERF-19	6	1	2	2	1	0	0	1	0	0	1	0	0	0	0	2	5	1	1	9	2	0
MedERF-20	5	0	1	1	0	0	0	4	0	1	2	1	0	2	1	0	9	0	0	9	2	0
MedERF-21	10	1	9	9	0	0	2	1	0	0	1	0	1	0	2	0	4	5	0	6	2	0
MedERF-22	9	0	1	1	0	0	1	0	0	1	0	0	0	0	1	1	6	0	0	5	4	0
MedERF-23	1	0	1	1	0	1	2	3	0	1	2	1	2	0	0	0	11	0	2	5	1	0
MedERF-24	6	0	3	3	0	0	0	0	0	2	3	0	0	2	0	0	4	1	1	8	1	0
MedERF-25	3	0	1	1	0	0	3	0	1	0	2	0	2	1	1	0	6	0	1	5	5	0
MedERF-26	7	0	2	2	1	0	1	0	0	1	2	1	0	2	0	1	5	1	3	6	5	0
MedERF-27	15	0	8	8	0	2	0	1	2	1	2	0	1	2	1	0	6	1	2	8	6	1
MedERF-28	7	1	3	3	1	1	1	3	0	0	2	0	2	1	1	1	2	0	1	5	1	0
MedERF-29	9	0	2	2	0	0	3	1	0	1	4	4	0	0	1	0	1	0	0	18	4	0
MedERF-30	12	0	5	5	0	0	0	0	0	2	1	2	1	4	0	0	4	0	1	7	3	0
MedERF-31	10	0	9	9	0	2	0	0	0	0	2	0	2	0	2	0	6	2	4	8	5	0
MedERF-32	5	1	2	2	0	0	1	0	0	0	2	0	1	1	0	1	6	0	1	5	6	0
MedERF-33	4	0	1	1	2	0	1	0	0	0	1	0	1	0	4	0	5	1	0	15	4	1
MedERF-34	2	0	5	5	0	0	0	1	1	0	1	0	4	0	0	1	7	0	4	8	3	0
MedERF-35	13	0	7	7	0	1	1	0	0	1	0	0	0	0	1	1	9	2	2	13	2	0
MedERF-36	6	0	4	4	0	0	4	2	0	1	2	0	1	0	3	0	2	0	0	7	3	0
MedERF-37	7	0	2	2	0	1	0	1	1	0	4	0	2	0	0	3	2	1	1	2	2	0
MedERF-38	10	0	1	1	0	0	0	0	0	0	1	1	2	1	0	1	10	1	3	1	1	0
MedERF-39	3	1	0	0	0	0	1	1	0	2	1	0	1	1	2	0	5	0	0	12	3	0
MedERF-40	10	0	3	3	0	1	0	0	1	2	4	0	2	2	1	1	7	1	0	1	2	0
MedERF-41	6	0	2	2	0	0	1	3	1	0	1	1	0	0	2	0	3	0	3	4	6	0
MedERF-42	0	0	4	4	2	0	0	1	0	1	1	2	2	0	1	0	8	2	2	13	3	0
MedERF-43	2	0	1	1	1	0	2	1	0	3	2	1	1	0	0	2	4	1	1	6	2	0
MedERF-44	9	0	7	7	0	0	0	0	0	1	1	0	1	0	2	0	1	1	1	2	3	0
MedERF-45	11	0	4	4	0	0	1	1	0	0	2	0	2	1	0	0	5	1	2	4	6	0
MedERF-46	11	0	4	4	0	0	0	1	0	2	3	0	2	2	1	2	2	0	0	10	1	0
MedERF-47	6	0	1	1	0	0	1	0	1	1	2	0	3	0	1	1	2	1	0	6	5	1
MedERF-48	2	0	5	5	1	3	1	0	1	0	0	0	1	1	2	2	2	2	2	11	3	1
MedERF-49	6	0	2	2	0	2	1	1	2	0	4	0	0	3	0	0	6	1	2	5	3	0
MedERF-50	11	0	1	1	0	0	0	0	0	3	2	1	0	1	0	0	2	0	0	7	4	0
MedERF-51	5	0	5	5	0	0	2	0	0	2	1	0	3	0	0	1	3	0	0	3	5	0
MedERF-52	7	2	5	5	0	0	1	2	0	0	0	1	0	3	2	1	3	2	0	6	1	0
MedERF-53	10	0	6	6	0	0	3	1	0	0	3	0	1	1	0	0	14	1	0	6	2	0
MedERF-54	7	0	9	9	0	1	1	1	0	0	2	2	0	0	1	2	8	0	0	5	3	0
MedERF-55	6	1	0	0	0	0	0	0	0	0	2	0	0	2	1	0	3	1	1	3	2	0
MedERF-56	22	1	4	4	0	0	4	3	1	2	2	0	1	0	1	0	4	1	1	9	2	0
MedERF-57	4	0	0	0	1	1	1	1	0	0	3	1	1	1	2	1	2	2	1	14	8	0
MedERF-58	12	0	5	5	0	0	0	1	0	3	0	0	1	2	2	0	3	0	0	13	3	0
MedERF-59	0	0	2	2	1	0	3	1	0	1	4	0	1	2	0	3	4	2	0	9	1	0
MedERF-60	5	1	4	4	1	1	0	1	1	0	2	0	2	1	0	0	3	1	1	8	7	0
MedERF-61	13	0	4	4	1	0	0	1	1	3	1	1	4	1	0	3	5	2	0	6	2	0
MedERF-62	0	0	4	4	0	1	2	1	0	1	0	0	0	0	2	0	5	0	0	8	1	0
MedERF-63	3	0	6	6	0	0	0	0	0	1	6	0	2	0	2	0	4	1	4	5	4	0
MedERF-64	5	0	4	4	2	0	4	0	1	0	1	0	3	3	1	0	3	2	0	10	1	0
MedERF-65	6	0	4	4	0	1	2	0	0	1	4	0	1	2	2	0	6	2	3	7	2	0
MedERF-66	2	0	6	6	0	2	0	1	0	0	3	0	0	0	1	0	3	0	1	6	4	0
MedERF-67	3	0	5	5	0	0	0	0	0	2	4	0	0	2	0	2	4	0	0	4	1	0
MedERF-68	5	0	2	2	2	2	0	1	0	0	1	0	1	3	0	0	5	1	3	9	2	0
MedERF-69	3	0	3	3	1	0	1	1	0	0	0	0	1	1	3	0	2	1	0	9	2	0
MedERF-70	11	0	2	2	0	1	0	4	0	1	0	1	2	2	0	2	3	1	0	7	8	0
MedERF-71	2	0	6	6	0	2	0	1	0	0	3	0	0	0	1	0	3	0	1	6	4	0
MedERF-72	13	0	1	1	0	2	1	1	0	1	2	0	2	1	0	1	5	0	0	5	4	0
MedERF-73	21	0	2	2	0	0	2	1	0	0	0	1	0	2	0	2	10	1	3	2	5	0
MedERF-74	3	0	2	2	0	2	0	3	0	1	4	1	2	2	0	1	11	1	4	3	2	0
MedERF-75	3	0	5	5	0	2	0	1	0	0	2	0	0	0	1	0	3	0	1	6	4	0
MedERF-76	4	0	3	3	0	0	1	0	0	0	2	0	3	0	5	0	5	1	2	9	2	0
MedERF-77	6	0	1	1	0	0	2	0	0	1	1	2	1	1	0	2	6	0	0	2	2	0
MedERF-78	7	0	0	0	1	0	1	0	0	0	0	1	2	0	0	0	10	1	2	14	2	0
MedERF-79	1	0	3	3	1	0	0	2	0	0	4	0	0	1	1	1	5	3	2	10	2	0
MedERF-80	14	1	2	2	0	2	0	0	0	3	4	0	0	3	1	0	4	0	1	5	3	0
MedERF-81	5	0	4	4	0	1	2	1	0	1	1	1	3	0	0	0	9	0	4	1	3	0
MedERF-82	8	0	3	3	0	0	1	1	0	2	1	0	2	3	0	0	2	0	0	3	5	0
MedERF-83	9	0	4	4	1	1	4	1	0	1	2	0	0	0	1	1	5	1	2	8	1	0
MedERF-84	16	0	5	5	0	1	1	1	1	1	1	2	2	1	0	0	1	1	1	1	2	0
MedERF-85	5	0	5	5	1	0	2	2	0	0	0	0	2	1	0	0	4	0	1	8	4	0
MedERF-86	8	0	7	7	1	0	0	0	2	2	3	0	1	0	1	2	4	1	3	6	3	0
MedERF-87	8	0	4	4	0	1	0	1	1	1	1	0	2	1	2	1	5	0	3	6	4	0
MedERF-88	10	0	2	2	0	0	1	0	0	4	2	0	3	1	0	1	6	1	0	7	3	0
MedERF-89	5	0	1	1	0	0	0	0	0	2	2	0	1	1	2	0	10	1	2	4	5	0
MedERF-90	8	0	2	2	0	0	3	1	0	0	2	1	2	4	3	0	8	0	2	9	1	1
MedERF-91	4	1	2	2	0	1	1	1	1	0	2	0	0	1	3	0	8	0	0	7	3	0
MedERF-92	2	0	1	1	1	1	1	1	0	3	1	0	1	2	0	0	5	0	1	4	0	0
MedERF-93	13	0	1	1	1	0	4	0	0	0	2	0	2	0	2	0	10	1	0	5	2	0
MedERF-94	5	0	6	6	0	5	0	2	1	0	1	0	1	1	0	1	6	1	2	2	6	0
MedERF-95	5	0	2	2	0	2	0	1	0	2	0	1	0	2	1	1	4	1	6	2	1	0
MedERF-96	9	0	0	0	0	1	1	2	0	1	2	0	3	2	0	2	3	1	1	1	1	0
MedERF-97	6	0	4	4	2	0	1	2	0	0	4	0	2	0	2	0	3	1	1	22	5	0
MedERF-98	5	0	13	13	0	3	2	5	0	0	1	1	1	0	2	0	9	0	1	9	2	0
MedERF-99	10	0	2	2	0	1	1	0	1	0	1	0	1	1	1	0	5	1	1	2	1	0
MedERF-100	4	0	3	3	2	0	2	1	1	3	2	2	0	1	0	0	1	0	1	12	4	0
MedERF-101	14	0	9	9	0	2	0	1	0	0	0	2	1	0	0	1	0	3	0	9	7	0
MedERF-102	8	0	4	4	0	0	1	1	0	0	3	0	0	1	0	2	3	1	1	9	3	0
MedERF-103	7	0	5	5	2	0	0	0	0	0	0	1	2	1	3	0	2	0	0	11	4	0
MedERF-104	14	0	5	5	1	1	2	1	1	2	2	0	4	1	0	1	8	2	6	11	1	0
MedERF-105	0	0	3	3	1	0	1	0	0	0	2	0	1	1	1	0	3	1	0	10	4	0
MedERF-106	7	1	3	3	0	0	1	2	0	1	1	1	1	0	0	0	3	1	0	2	7	0
MedERF-107	3	0	0	0	1	2	2	1	0	0	4	0	3	0	0	0	4	0	1	7	6	0
MedERF-108	2	0	0	0	0	1	1	0	0	3	3	2	0	0	0	1	2	1	0	9	3	0
MedERF-109	11	0	1	1	0	1	0	3	0	1	0	1	2	1	0	2	3	1	1	7	8	0
times	1457	38	648	648	53	137	267	211	58	181	418	94	269	237	183	129	1196	178	244	1487	755	13
	0.163689	0.00426918	0.0728008	0.0728008	0.00595439	0.0153915	0.0299966	0.0237052	0.00651612	0.0203348	0.046961	0.0105606	0.0302213	0.0266262	0.0205595	0.0144928	0.134367	0.0199978	0.0274127	0.16706	0.0848219	0.00146051
Total times	3698										5203
	8901
